# Supplementary material for: (2E)-3-(2-Bromo­phen­yl)-1-(4,4′′-difluoro-5′-meth­oxy-1,1′:3′,1′′-terphenyl-4′-yl)prop-2-en-1-one
Source: Acta Crystallogr Sect E Struct Rep Online. 2012 Apr 6;68(Pt 5):o1314–5. doi: 10.1107/S1600536812013852 (PMC3344456; doi:10.1107/S1600536812013852)
Supplement: Supplementary file 1 [file e-68-o1314-sup1.cif]

##############################################################################
#                                                                            #
# This CIF contains the data in a paper accepted for publication in          #
# Acta Crystallographica Section E. It conforms to the requirements of       #
# Notes for Authors for Acta Crystallographica Section E, and has been       #
# peer reviewed under the auspices of the IUCr Commission on Journals.       #
#                                                                            #
# Full details of the Crystallographic Information File format               #
# are given in the paper "The Crystallographic Information File (CIF):       #
# a New Standard Archive File for Crystallography" by S. R. Hall, F. H.      #
# Allen and I. D. Brown [Acta Cryst. (1991), A47, 655-685].                  #
#                                                                            #
# The current version of the core CIF dictionary is obtainable from          #
# ftp://ftp.iucr.org/pub/cif_core.dic.                                       #
#                                                                            #
# Software is freely available for graphical display of the structure(s)     #
# in this CIF. For information consult the CIF software page                 #
# http://www.iucr.org/resources/cif/software.                                #
#                                                                            #
# This file may be used for bona fide research purposes within the           #
# scientific community so long as proper attribution is given to the journal # 
# article from which it was obtained.                                        #
#                                                                            #
##############################################################################
data_global
_audit_creation_method     'form.cif (version 2.0)'
_journal_data_validation_number     ?
_journal_date_recd_electronic     2012-03-26
_journal_date_accepted     2012-03-30
_journal_name_full     'Acta Crystallographica, Section E'
_journal_year     2012
_journal_volume     68
_journal_issue      5
_journal_page_first     o1314
_journal_page_last     o1315
_journal_paper_category     QO
_journal_paper_doi     10.1107/S1600536812013852
_journal_coeditor_code     HB6704
_publ_contact_author_name     'Prof. Fun, Hoong-Kun'
_publ_contact_author_address
;
      X-ray Crystallography Unit
      School of Physics
      Universiti Sains Malaysia
      11800 USM, Penang
      MALAYSIA
;
_publ_contact_author_email     'hkfun@usm.my'
_publ_contact_author_fax     '604 6579150'
_publ_contact_author_phone     '604 6533652'
_publ_section_title
;\
(2<i>E</i>)-3-(2-Bromophenyl)-1-(4,4''-difluoro-5'-methoxy-1,1':3',1''-\
terphenyl-4'-yl)prop-2-en-1-one
;
loop_
    _publ_author_name
    _publ_author_footnote
    _publ_author_address
    'Fun, Hoong-Kun'
;
Thomson Reuters ResearcherID: A-3561-2009.
;
;
X-ray Crystallography Unit
School of Physics
Universiti Sains Malaysia
11800 USM, Penang
Malaysia
;
    'Tze Shyang Chia' ?
;
X-ray Crystallography Unit
School of Physics
Universiti Sains Malaysia
11800 USM, Penang
Malaysia
;
    'S. Samshuddin' ?
;
Department of Studies in Chemistry
Mangalore University
Mangalagangotri 574 199
India
;
    'B. Narayana' ?
;
Department of Studies in Chemistry
Mangalore University
Mangalagangotri 574 199
India
;
    'B. K. Sarojini' ?
;
Department of Chemistry
P. A. College of Engineering
Nadupadavu
Mangalore 574 153
India
;
data_I
_audit_creation_method     SHELXL-97
_chemical_name_systematic
;
(2<i>E</i>)-3-(2-Bromophenyl)-1-(4,4''-difluoro-5'-methoxy-1,1':3',1''-
terphenyl-4'-yl)prop-2-en-1-one
;
_chemical_name_common     ?
_chemical_formula_moiety     'C28 H19 Br F2 O2'
_chemical_formula_sum     'C28 H19 Br F2 O2'
_chemical_formula_iupac     'C28 H19 Br F2 O2'
_chemical_formula_weight     505.34
_chemical_melting_point     ?
_symmetry_cell_setting     monoclinic
_symmetry_space_group_name_H-M     'C 2/c'
_symmetry_space_group_name_Hall     '-C 2yc'
loop_
    _symmetry_equiv_pos_as_xyz
    'x, y, z'
    '-x, y, -z+1/2'
    'x+1/2, y+1/2, z'
    '-x+1/2, y+1/2, -z+1/2'
    '-x, -y, -z'
    'x, -y, z-1/2'
    '-x+1/2, -y+1/2, -z'
    'x+1/2, -y+1/2, z-1/2'
_cell_length_a     22.4861(6)
_cell_length_b     6.9006(2)
_cell_length_c     28.6933(8)
_cell_angle_alpha     90.00
_cell_angle_beta     101.286(2)
_cell_angle_gamma     90.00
_cell_volume     4366.2(2)
_cell_formula_units_Z     8
_cell_measurement_reflns_used     4738
_cell_measurement_theta_min     2.56
_cell_measurement_theta_max     29.38
_cell_measurement_temperature     100.0(10)
_exptl_crystal_description     'needle'
_exptl_crystal_colour     'colourless'
_exptl_crystal_size_max     0.37
_exptl_crystal_size_mid     0.12
_exptl_crystal_size_min     0.08
_exptl_crystal_density_diffrn     1.538
_exptl_crystal_density_meas     ?
_exptl_crystal_density_method     'not measured'
_exptl_crystal_F_000     2048
_exptl_absorpt_coefficient_mu     1.924
_exptl_absorpt_correction_type     multi-scan
_exptl_absorpt_process_details     '(<i>SADABS</i>; Bruker, 2009)'
_exptl_absorpt_correction_T_min     0.5331
_exptl_absorpt_correction_T_max     0.8628
_exptl_special_details
;
The crystal was placed in the cold stream of an Oxford Cryosystems Cobra
open-flow nitrogen cryostat (Cosier & Glazer, 1986) operating at 100.0 (1) K.
;
_diffrn_ambient_temperature     100.0(10)
_diffrn_radiation_type     MoK\a
_diffrn_radiation_wavelength     0.71073
_diffrn_radiation_source     'fine-focus sealed tube'
_diffrn_radiation_monochromator     graphite
_diffrn_measurement_device_type     'Bruker SMART APEXII CCD'
_diffrn_measurement_method     '\f and \w scans'
_diffrn_detector_area_resol_mean     ?
_diffrn_reflns_number     24190
_diffrn_reflns_av_R_equivalents     0.0759
_diffrn_reflns_av_sigmaI/netI     0.0890
_diffrn_reflns_theta_min     1.45
_diffrn_reflns_theta_max     30.25
_diffrn_reflns_theta_full     30.25
_diffrn_measured_fraction_theta_max     0.983
_diffrn_measured_fraction_theta_full     0.983
_diffrn_reflns_limit_h_min     -31
_diffrn_reflns_limit_h_max     23
_diffrn_reflns_limit_k_min     -9
_diffrn_reflns_limit_k_max     9
_diffrn_reflns_limit_l_min     -40
_diffrn_reflns_limit_l_max     39
_diffrn_standards_number     0
_diffrn_standards_interval_count     .
_diffrn_standards_interval_time     .
_diffrn_standards_decay_%     ?
_refine_special_details
;
Refinement of <i>F</i>^2^ against ALL reflections. The weighted <i>R</i>-factor
<i>wR</i> and goodness of fit <i>S</i> are based on <i>F</i>^2^, conventional
<i>R</i>-factors <i>R</i> are based on <i>F</i>, with <i>F</i> set to zero for
negative <i>F</i>^2^. The threshold expression of <i>F</i>^2^ >
\s(<i>F</i>^2^) is used only for calculating <i>R</i>-factors(gt) <i>etc</i>.
and is not relevant to the choice of reflections for refinement.
<i>R</i>-factors based on <i>F</i>^2^ are statistically about twice as large
as those based on <i>F</i>, and <i>R</i>- factors based on ALL data will be
even larger.
;
_reflns_number_total     6414
_reflns_number_gt     4483
_reflns_threshold_expression     I>2\s(I)
_refine_ls_structure_factor_coef     Fsqd
_refine_ls_matrix_type     full
_refine_ls_R_factor_all     0.1141
_refine_ls_R_factor_gt     0.0710
_refine_ls_wR_factor_gt     0.1227
_refine_ls_wR_factor_ref     0.1344
_refine_ls_goodness_of_fit_ref     1.113
_refine_ls_restrained_S_all     1.113
_refine_ls_number_reflns     6414
_refine_ls_number_parameters     299
_refine_ls_number_restraints     0
_refine_ls_hydrogen_treatment     constr
_refine_ls_weighting_scheme     calc
_refine_ls_weighting_details
        'calc w=1/[\s^2^(Fo^2^)+(0.0321P)^2^+25.8799P] where P=(Fo^2^+2Fc^2^)/3'
_atom_sites_solution_hydrogens     geom
_atom_sites_solution_primary     direct
_atom_sites_solution_secondary     difmap
_refine_ls_shift/su_max     0.000
_refine_ls_shift/su_mean     0.000
_refine_diff_density_max     0.722
_refine_diff_density_min     -1.087
_refine_ls_extinction_method     none
_refine_ls_extinction_coef     ?
loop_
    _atom_type_symbol
    _atom_type_description
    _atom_type_scat_dispersion_real
    _atom_type_scat_dispersion_imag
    _atom_type_scat_source
    'C' 'C' 0.0033 0.0016
                         'International Tables Vol C Tables 4.2.6.8 and 6.1.1.4'
    'H' 'H' 0.0000 0.0000
                         'International Tables Vol C Tables 4.2.6.8 and 6.1.1.4'
    'O' 'O' 0.0106 0.0060
                         'International Tables Vol C Tables 4.2.6.8 and 6.1.1.4'
    'F' 'F' 0.0171 0.0103
                         'International Tables Vol C Tables 4.2.6.8 and 6.1.1.4'
    'Br' 'Br' -0.2901 2.4595
                         'International Tables Vol C Tables 4.2.6.8 and 6.1.1.4'
_computing_data_collection     'APEX2 (Bruker, 2009)'
_computing_cell_refinement     'SAINT (Bruker, 2009)'
_computing_data_reduction     'SAINT (Bruker, 2009)'
_computing_structure_solution     'SHELXTL (Sheldrick, 2008)'
_computing_structure_refinement     'SHELXTL (Sheldrick, 2008)'
_computing_molecular_graphics     'SHELXTL (Sheldrick, 2008)'
_computing_publication_material
;
SHELXTL (Sheldrick, 2008) and PLATON (Spek, 2009)
;
loop_
    _atom_site_type_symbol
    _atom_site_label
    _atom_site_fract_x
    _atom_site_fract_y
    _atom_site_fract_z
    _atom_site_U_iso_or_equiv
    _atom_site_adp_type
    _atom_site_calc_flag
    _atom_site_refinement_flags
    _atom_site_occupancy
    _atom_site_symmetry_multiplicity
    _atom_site_disorder_assembly
    _atom_site_disorder_group
    F F1 0.05500(11) 1.3787(4) 0.23294(8) 0.0264(6) Uani d . 1 1 . .
    F F2 -0.34855(10) 0.4660(3) -0.01133(9) 0.0242(5) Uani d . 1 1 . .
    Br Br1 0.327887(17) 0.59947(6) 0.161236(15) 0.02040(11) Uani d . 1 1 . .
    O O1 0.04875(11) 0.3643(4) 0.05277(10) 0.0186(6) Uani d . 1 1 . .
    O O2 0.11379(12) 0.8145(4) 0.10429(10) 0.0227(6) Uani d . 1 1 . .
    C C1 0.29189(17) 0.3696(6) 0.17939(13) 0.0164(8) Uani d . 1 1 . .
    C C2 0.32983(18) 0.2283(6) 0.20296(13) 0.0205(9) Uani d . 1 1 . .
    H H2A 0.3716 0.2470 0.2094 0.025 Uiso calc R 1 1 . .
    C C3 0.30549(19) 0.0591(6) 0.21700(15) 0.0235(9) Uani d . 1 1 . .
    H H3A 0.3308 -0.0355 0.2333 0.028 Uiso calc R 1 1 . .
    C C4 0.2435(2) 0.0309(6) 0.20675(16) 0.0252(10) Uani d . 1 1 . .
    H H4A 0.2271 -0.0833 0.2160 0.030 Uiso calc R 1 1 . .
    C C5 0.20594(18) 0.1712(6) 0.18288(15) 0.0217(9) Uani d . 1 1 . .
    H H5A 0.1644 0.1484 0.1755 0.026 Uiso calc R 1 1 . .
    C C6 0.22854(17) 0.3485(6) 0.16924(14) 0.0175(8) Uani d . 1 1 . .
    C C7 0.18826(17) 0.5015(6) 0.14592(14) 0.0171(8) Uani d . 1 1 . .
    H H7A 0.2064 0.6160 0.1389 0.020 Uiso calc R 1 1 . .
    C C8 0.12818(16) 0.4921(6) 0.13392(14) 0.0162(8) Uani d . 1 1 . .
    H H8A 0.1087 0.3784 0.1398 0.019 Uiso calc R 1 1 . .
    C C9 0.09102(16) 0.6582(6) 0.11128(14) 0.0152(8) Uani d . 1 1 . .
    C C10 0.02379(15) 0.6264(5) 0.09697(13) 0.0134(7) Uani d . 1 1 . .
    C C11 -0.01873(16) 0.7463(5) 0.11261(13) 0.0132(7) Uani d . 1 1 . .
    C C12 -0.08046(16) 0.7099(5) 0.09609(13) 0.0131(7) Uani d . 1 1 . .
    H H12A -0.1089 0.7873 0.1068 0.016 Uiso calc R 1 1 . .
    C C13 -0.10049(16) 0.5610(5) 0.06407(13) 0.0130(7) Uani d . 1 1 . .
    C C14 -0.05778(16) 0.4412(5) 0.04891(13) 0.0140(8) Uani d . 1 1 . .
    H H14A -0.0705 0.3409 0.0277 0.017 Uiso calc R 1 1 . .
    C C15 0.00371(16) 0.4725(6) 0.06567(14) 0.0149(8) Uani d . 1 1 . .
    C C16 -0.00013(15) 0.9085(6) 0.14622(13) 0.0149(7) Uani d . 1 1 . .
    C C17 0.04441(17) 0.8892(6) 0.18743(14) 0.0195(8) Uani d . 1 1 . .
    H H17A 0.0624 0.7691 0.1952 0.023 Uiso calc R 1 1 . .
    C C18 0.06198(17) 1.0457(6) 0.21673(14) 0.0183(8) Uani d . 1 1 . .
    H H18A 0.0915 1.0315 0.2442 0.022 Uiso calc R 1 1 . .
    C C19 0.03536(17) 1.2232(6) 0.20488(14) 0.0168(8) Uani d . 1 1 . .
    C C20 -0.01063(17) 1.2479(6) 0.16598(14) 0.0170(8) Uani d . 1 1 . .
    H H20A -0.0298 1.3671 0.1596 0.020 Uiso calc R 1 1 . .
    C C21 -0.02756(15) 1.0898(6) 0.13661(13) 0.0146(7) Uani d . 1 1 . .
    H H21A -0.0580 1.1046 0.1098 0.018 Uiso calc R 1 1 . .
    C C22 -0.16673(16) 0.5323(5) 0.04452(13) 0.0129(7) Uani d . 1 1 . .
    C C23 -0.18668(17) 0.5112(6) -0.00430(14) 0.0167(8) Uani d . 1 1 . .
    H H23A -0.1588 0.5115 -0.0243 0.020 Uiso calc R 1 1 . .
    C C24 -0.24795(17) 0.4900(5) -0.02318(14) 0.0172(8) Uani d . 1 1 . .
    H H24A -0.2616 0.4772 -0.0558 0.021 Uiso calc R 1 1 . .
    C C25 -0.28826(17) 0.4882(6) 0.00758(15) 0.0176(8) Uani d . 1 1 . .
    C C26 -0.27040(17) 0.5068(6) 0.05564(15) 0.0182(8) Uani d . 1 1 . .
    H H26A -0.2986 0.5034 0.0754 0.022 Uiso calc R 1 1 . .
    C C27 -0.20866(17) 0.5311(5) 0.07448(14) 0.0150(8) Uani d . 1 1 . .
    H H27A -0.1955 0.5466 0.1071 0.018 Uiso calc R 1 1 . .
    C C28 0.03253(18) 0.1869(6) 0.02761(15) 0.0206(9) Uani d . 1 1 . .
    H H28A 0.0686 0.1224 0.0226 0.031 Uiso calc R 1 1 . .
    H H28B 0.0068 0.2145 -0.0025 0.031 Uiso calc R 1 1 . .
    H H28C 0.0113 0.1049 0.0459 0.031 Uiso calc R 1 1 . .
loop_
    _atom_site_aniso_label
    _atom_site_aniso_U_11
    _atom_site_aniso_U_22
    _atom_site_aniso_U_33
    _atom_site_aniso_U_12
    _atom_site_aniso_U_13
    _atom_site_aniso_U_23
    F1 0.0268(13) 0.0204(13) 0.0315(14) -0.0099(11) 0.0043(10) -0.0100(11)
    F2 0.0090(10) 0.0241(13) 0.0374(14) 0.0011(9) -0.0004(10) -0.0055(11)
    Br1 0.00986(16) 0.0217(2) 0.0293(2) -0.00161(18) 0.00283(13) -0.00163(19)
    O1 0.0135(12) 0.0155(14) 0.0275(15) 0.0042(11) 0.0056(11) -0.0053(11)
    O2 0.0125(13) 0.0180(15) 0.0377(18) 0.0013(12) 0.0054(12) 0.0066(13)
    C1 0.0171(18) 0.017(2) 0.0142(18) 0.0018(15) 0.0005(14) -0.0030(15)
    C2 0.0183(19) 0.026(2) 0.015(2) 0.0079(17) -0.0029(15) -0.0044(17)
    C3 0.028(2) 0.019(2) 0.023(2) 0.0101(18) 0.0023(17) 0.0017(17)
    C4 0.028(2) 0.016(2) 0.033(3) 0.0005(18) 0.0101(19) 0.0042(18)
    C5 0.0141(18) 0.019(2) 0.033(2) 0.0015(16) 0.0076(17) 0.0045(18)
    C6 0.0157(18) 0.016(2) 0.020(2) 0.0028(15) 0.0029(15) 0.0022(15)
    C7 0.0131(17) 0.018(2) 0.021(2) 0.0006(16) 0.0046(15) 0.0023(16)
    C8 0.0104(17) 0.018(2) 0.022(2) -0.0023(15) 0.0057(15) 0.0029(16)
    C9 0.0111(17) 0.0147(19) 0.022(2) 0.0018(14) 0.0080(15) 0.0003(15)
    C10 0.0082(15) 0.0132(19) 0.0184(19) -0.0001(14) 0.0017(13) 0.0036(15)
    C11 0.0102(16) 0.0144(19) 0.0146(18) 0.0022(14) 0.0013(14) 0.0022(15)
    C12 0.0115(16) 0.0111(18) 0.0176(19) 0.0017(15) 0.0051(14) 0.0014(14)
    C13 0.0132(16) 0.0105(18) 0.0148(18) -0.0021(14) 0.0015(14) 0.0005(14)
    C14 0.0137(17) 0.0102(19) 0.0181(19) 0.0008(14) 0.0034(14) -0.0004(14)
    C15 0.0097(16) 0.0136(18) 0.022(2) 0.0015(14) 0.0060(15) 0.0028(15)
    C16 0.0113(16) 0.0156(18) 0.0192(19) -0.0009(16) 0.0064(14) 0.0009(16)
    C17 0.0166(18) 0.017(2) 0.024(2) 0.0006(17) 0.0023(15) -0.0001(17)
    C18 0.0131(17) 0.021(2) 0.019(2) -0.0023(16) -0.0007(15) 0.0005(16)
    C19 0.0161(18) 0.0149(19) 0.021(2) -0.0087(16) 0.0068(15) -0.0065(16)
    C20 0.0149(18) 0.0127(19) 0.026(2) -0.0039(15) 0.0109(16) 0.0009(16)
    C21 0.0098(15) 0.0173(19) 0.0176(18) 0.0006(16) 0.0044(13) 0.0006(16)
    C22 0.0104(16) 0.0082(17) 0.020(2) -0.0028(14) 0.0026(14) -0.0002(14)
    C23 0.0154(18) 0.0137(19) 0.021(2) 0.0025(15) 0.0041(15) -0.0013(16)
    C24 0.0182(19) 0.0120(19) 0.019(2) 0.0019(16) -0.0017(16) -0.0011(15)
    C25 0.0112(17) 0.0096(18) 0.030(2) 0.0011(15) -0.0007(16) -0.0008(16)
    C26 0.0128(18) 0.016(2) 0.027(2) -0.0007(16) 0.0084(16) -0.0004(17)
    C27 0.0150(18) 0.0113(18) 0.018(2) 0.0007(15) 0.0027(15) -0.0013(15)
    C28 0.0177(19) 0.017(2) 0.028(2) 0.0032(16) 0.0070(17) -0.0049(17)
_geom_special_details
;
All e.s.d.'s (except the e.s.d. in the dihedral angle between two l.s. planes)
are estimated using the full covariance matrix. The cell e.s.d.'s are taken
into account individually in the estimation of e.s.d.'s in distances, angles
and torsion angles; correlations between e.s.d.'s in cell parameters are only
used when they are defined by crystal symmetry. An approximate (isotropic)
treatment of cell e.s.d.'s is used for estimating e.s.d.'s involving l.s.
planes.
;
loop_
    _geom_bond_atom_site_label_1
    _geom_bond_atom_site_label_2
    _geom_bond_site_symmetry_2
    _geom_bond_distance
    _geom_bond_publ_flag
    F1 C19 . 1.362(4) ?
    F2 C25 . 1.366(4) ?
    Br1 C1 . 1.899(4) ?
    O1 C15 . 1.366(4) ?
    O1 C28 . 1.432(5) ?
    O2 C9 . 1.227(5) ?
    C1 C2 . 1.382(5) ?
    C1 C6 . 1.405(5) ?
    C2 C3 . 1.383(6) ?
    C2 H2A . 0.9300 ?
    C3 C4 . 1.380(6) ?
    C3 H3A . 0.9300 ?
    C4 C5 . 1.377(6) ?
    C4 H4A . 0.9300 ?
    C5 C6 . 1.409(6) ?
    C5 H5A . 0.9300 ?
    C6 C7 . 1.465(5) ?
    C7 C8 . 1.329(5) ?
    C7 H7A . 0.9300 ?
    C8 C9 . 1.490(5) ?
    C8 H8A . 0.9300 ?
    C9 C10 . 1.503(5) ?
    C10 C11 . 1.403(5) ?
    C10 C15 . 1.407(5) ?
    C11 C12 . 1.399(5) ?
    C11 C16 . 1.483(5) ?
    C12 C13 . 1.393(5) ?
    C12 H12A . 0.9300 ?
    C13 C14 . 1.400(5) ?
    C13 C22 . 1.499(5) ?
    C14 C15 . 1.389(5) ?
    C14 H14A . 0.9300 ?
    C16 C21 . 1.398(5) ?
    C16 C17 . 1.398(5) ?
    C17 C18 . 1.378(6) ?
    C17 H17A . 0.9300 ?
    C18 C19 . 1.377(6) ?
    C18 H18A . 0.9300 ?
    C19 C20 . 1.375(5) ?
    C20 C21 . 1.386(5) ?
    C20 H20A . 0.9300 ?
    C21 H21A . 0.9300 ?
    C22 C23 . 1.392(5) ?
    C22 C27 . 1.395(5) ?
    C23 C24 . 1.386(5) ?
    C23 H23A . 0.9300 ?
    C24 C25 . 1.384(6) ?
    C24 H24A . 0.9300 ?
    C25 C26 . 1.365(6) ?
    C26 C27 . 1.398(5) ?
    C26 H26A . 0.9300 ?
    C27 H27A . 0.9300 ?
    C28 H28A . 0.9600 ?
    C28 H28B . 0.9600 ?
    C28 H28C . 0.9600 ?
loop_
    _geom_angle_atom_site_label_1
    _geom_angle_atom_site_label_2
    _geom_angle_atom_site_label_3
    _geom_angle_site_symmetry_1
    _geom_angle_site_symmetry_3
    _geom_angle
    _geom_angle_publ_flag
    C15 O1 C28 . . 118.3(3) ?
    C2 C1 C6 . . 122.1(4) ?
    C2 C1 Br1 . . 117.9(3) ?
    C6 C1 Br1 . . 120.0(3) ?
    C1 C2 C3 . . 119.8(4) ?
    C1 C2 H2A . . 120.1 ?
    C3 C2 H2A . . 120.1 ?
    C4 C3 C2 . . 119.8(4) ?
    C4 C3 H3A . . 120.1 ?
    C2 C3 H3A . . 120.1 ?
    C5 C4 C3 . . 120.2(4) ?
    C5 C4 H4A . . 119.9 ?
    C3 C4 H4A . . 119.9 ?
    C4 C5 C6 . . 122.0(4) ?
    C4 C5 H5A . . 119.0 ?
    C6 C5 H5A . . 119.0 ?
    C1 C6 C5 . . 116.0(3) ?
    C1 C6 C7 . . 122.1(4) ?
    C5 C6 C7 . . 121.9(3) ?
    C8 C7 C6 . . 126.1(4) ?
    C8 C7 H7A . . 116.9 ?
    C6 C7 H7A . . 116.9 ?
    C7 C8 C9 . . 122.0(4) ?
    C7 C8 H8A . . 119.0 ?
    C9 C8 H8A . . 119.0 ?
    O2 C9 C8 . . 122.1(3) ?
    O2 C9 C10 . . 120.9(3) ?
    C8 C9 C10 . . 117.0(3) ?
    C11 C10 C15 . . 119.7(3) ?
    C11 C10 C9 . . 122.6(3) ?
    C15 C10 C9 . . 117.7(3) ?
    C12 C11 C10 . . 118.6(3) ?
    C12 C11 C16 . . 119.4(3) ?
    C10 C11 C16 . . 122.0(3) ?
    C13 C12 C11 . . 121.8(3) ?
    C13 C12 H12A . . 119.1 ?
    C11 C12 H12A . . 119.1 ?
    C12 C13 C14 . . 119.2(3) ?
    C12 C13 C22 . . 120.9(3) ?
    C14 C13 C22 . . 119.8(3) ?
    C15 C14 C13 . . 119.9(3) ?
    C15 C14 H14A . . 120.1 ?
    C13 C14 H14A . . 120.1 ?
    O1 C15 C14 . . 124.2(3) ?
    O1 C15 C10 . . 115.0(3) ?
    C14 C15 C10 . . 120.8(3) ?
    C21 C16 C17 . . 117.9(4) ?
    C21 C16 C11 . . 119.3(3) ?
    C17 C16 C11 . . 122.8(4) ?
    C18 C17 C16 . . 120.9(4) ?
    C18 C17 H17A . . 119.6 ?
    C16 C17 H17A . . 119.6 ?
    C19 C18 C17 . . 119.2(4) ?
    C19 C18 H18A . . 120.4 ?
    C17 C18 H18A . . 120.4 ?
    F1 C19 C20 . . 119.2(4) ?
    F1 C19 C18 . . 118.7(3) ?
    C20 C19 C18 . . 122.1(4) ?
    C19 C20 C21 . . 118.0(4) ?
    C19 C20 H20A . . 121.0 ?
    C21 C20 H20A . . 121.0 ?
    C20 C21 C16 . . 121.8(3) ?
    C20 C21 H21A . . 119.1 ?
    C16 C21 H21A . . 119.1 ?
    C23 C22 C27 . . 119.7(3) ?
    C23 C22 C13 . . 119.4(3) ?
    C27 C22 C13 . . 120.8(3) ?
    C24 C23 C22 . . 120.3(4) ?
    C24 C23 H23A . . 119.9 ?
    C22 C23 H23A . . 119.9 ?
    C25 C24 C23 . . 118.5(4) ?
    C25 C24 H24A . . 120.8 ?
    C23 C24 H24A . . 120.8 ?
    C26 C25 F2 . . 119.0(3) ?
    C26 C25 C24 . . 122.9(4) ?
    F2 C25 C24 . . 118.1(3) ?
    C25 C26 C27 . . 118.4(4) ?
    C25 C26 H26A . . 120.8 ?
    C27 C26 H26A . . 120.8 ?
    C22 C27 C26 . . 120.1(4) ?
    C22 C27 H27A . . 119.9 ?
    C26 C27 H27A . . 119.9 ?
    O1 C28 H28A . . 109.5 ?
    O1 C28 H28B . . 109.5 ?
    H28A C28 H28B . . 109.5 ?
    O1 C28 H28C . . 109.5 ?
    H28A C28 H28C . . 109.5 ?
    H28B C28 H28C . . 109.5 ?
loop_
    _geom_torsion_atom_site_label_1
    _geom_torsion_atom_site_label_2
    _geom_torsion_atom_site_label_3
    _geom_torsion_atom_site_label_4
    _geom_torsion_site_symmetry_1
    _geom_torsion_site_symmetry_2
    _geom_torsion_site_symmetry_3
    _geom_torsion_site_symmetry_4
    _geom_torsion
    _geom_torsion_publ_flag
    C6 C1 C2 C3 . . . . 0.4(6) ?
    Br1 C1 C2 C3 . . . . 179.7(3) ?
    C1 C2 C3 C4 . . . . 1.0(6) ?
    C2 C3 C4 C5 . . . . -0.4(6) ?
    C3 C4 C5 C6 . . . . -1.7(7) ?
    C2 C1 C6 C5 . . . . -2.4(6) ?
    Br1 C1 C6 C5 . . . . 178.4(3) ?
    C2 C1 C6 C7 . . . . 177.6(4) ?
    Br1 C1 C6 C7 . . . . -1.7(5) ?
    C4 C5 C6 C1 . . . . 3.0(6) ?
    C4 C5 C6 C7 . . . . -176.9(4) ?
    C1 C6 C7 C8 . . . . 178.2(4) ?
    C5 C6 C7 C8 . . . . -1.9(7) ?
    C6 C7 C8 C9 . . . . 178.5(4) ?
    C7 C8 C9 O2 . . . . -2.9(6) ?
    C7 C8 C9 C10 . . . . 176.8(4) ?
    O2 C9 C10 C11 . . . . -55.4(5) ?
    C8 C9 C10 C11 . . . . 124.8(4) ?
    O2 C9 C10 C15 . . . . 122.9(4) ?
    C8 C9 C10 C15 . . . . -56.9(5) ?
    C15 C10 C11 C12 . . . . -0.6(5) ?
    C9 C10 C11 C12 . . . . 177.7(3) ?
    C15 C10 C11 C16 . . . . 179.0(3) ?
    C9 C10 C11 C16 . . . . -2.7(6) ?
    C10 C11 C12 C13 . . . . -1.2(5) ?
    C16 C11 C12 C13 . . . . 179.2(3) ?
    C11 C12 C13 C14 . . . . 1.7(5) ?
    C11 C12 C13 C22 . . . . -176.2(3) ?
    C12 C13 C14 C15 . . . . -0.3(5) ?
    C22 C13 C14 C15 . . . . 177.6(3) ?
    C28 O1 C15 C14 . . . . -12.1(5) ?
    C28 O1 C15 C10 . . . . 169.7(3) ?
    C13 C14 C15 O1 . . . . -179.6(3) ?
    C13 C14 C15 C10 . . . . -1.5(6) ?
    C11 C10 C15 O1 . . . . -179.8(3) ?
    C9 C10 C15 O1 . . . . 1.8(5) ?
    C11 C10 C15 C14 . . . . 1.9(6) ?
    C9 C10 C15 C14 . . . . -176.4(3) ?
    C12 C11 C16 C21 . . . . -47.1(5) ?
    C10 C11 C16 C21 . . . . 133.3(4) ?
    C12 C11 C16 C17 . . . . 133.3(4) ?
    C10 C11 C16 C17 . . . . -46.2(5) ?
    C21 C16 C17 C18 . . . . -2.1(6) ?
    C11 C16 C17 C18 . . . . 177.5(4) ?
    C16 C17 C18 C19 . . . . -0.4(6) ?
    C17 C18 C19 F1 . . . . -177.1(3) ?
    C17 C18 C19 C20 . . . . 3.5(6) ?
    F1 C19 C20 C21 . . . . 176.6(3) ?
    C18 C19 C20 C21 . . . . -4.0(6) ?
    C19 C20 C21 C16 . . . . 1.3(5) ?
    C17 C16 C21 C20 . . . . 1.6(5) ?
    C11 C16 C21 C20 . . . . -178.0(3) ?
    C12 C13 C22 C23 . . . . 130.6(4) ?
    C14 C13 C22 C23 . . . . -47.2(5) ?
    C12 C13 C22 C27 . . . . -47.8(5) ?
    C14 C13 C22 C27 . . . . 134.4(4) ?
    C27 C22 C23 C24 . . . . 0.2(6) ?
    C13 C22 C23 C24 . . . . -178.2(3) ?
    C22 C23 C24 C25 . . . . -0.7(6) ?
    C23 C24 C25 C26 . . . . 0.1(6) ?
    C23 C24 C25 F2 . . . . -179.6(3) ?
    F2 C25 C26 C27 . . . . -179.4(3) ?
    C24 C25 C26 C27 . . . . 0.8(6) ?
    C23 C22 C27 C26 . . . . 0.7(6) ?
    C13 C22 C27 C26 . . . . 179.1(3) ?
    C25 C26 C27 C22 . . . . -1.2(6) ?
loop_
    _geom_hbond_atom_site_label_D
    _geom_hbond_atom_site_label_H
    _geom_hbond_atom_site_label_A
    _geom_hbond_site_symmetry_A
    _geom_hbond_distance_DH
    _geom_hbond_distance_HA
    _geom_hbond_distance_DA
    _geom_hbond_angle_DHA
    _geom_hbond_publ_flag
    C28 H28A F2 3_545 0.96 2.51 3.448(4) 166 yes
    C4 H4A Cg1 6_545 0.93 2.99 3.712(5) 136 yes
    C20 H20A Cg2 1_565 0.93 2.72 3.383(4) 129 yes
    C27 H27A Cg1 5_455 0.93 2.95 3.735(4) 143 yes
    C28 H28B Cg2 3_565 0.96 2.82 3.485(4) 128 yes
_iucr_refine_instructions_details
;
TITL bks61a_0m in C2/c (100K)
CELL 0.71073  22.4861   6.9006  28.6933  90.000 101.286  90.000
ZERR    8.00   0.0006   0.0002   0.0008   0.000   0.002   0.000
LATT  7
SYMM -X, Y, 0.5-Z
SFAC C H O F BR
UNIT 224 152 16 16 8
SIZE 0.079 0.117 0.374
L.S. 10
BOND $H
FMAP 2 2 60
ACTA
CONF
EQIV $1 1/2+x,-1/2+y,z
HTAB C28 F2_$1
PLAN 20
WGHT      0.0321     25.8799
FVAR       0.13546
F1    4    0.055005    1.378746    0.232936    11.00000    0.02679    0.02035 =
         0.03147   -0.00999    0.00428   -0.00992
F2    4   -0.348547    0.466043   -0.011325    11.00000    0.00901    0.02411 =
         0.03743   -0.00553   -0.00044    0.00108
BR1   5    0.327887    0.599468    0.161236    11.00000    0.00986    0.02168 =
         0.02926   -0.00163    0.00283   -0.00161
O1    3    0.048753    0.364296    0.052768    11.00000    0.01345    0.01546 =
         0.02751   -0.00526    0.00557    0.00421
O2    3    0.113791    0.814540    0.104291    11.00000    0.01247    0.01804 =
         0.03768    0.00659    0.00540    0.00130
C1    1    0.291892    0.369647    0.179387    11.00000    0.01713    0.01678 =
         0.01422   -0.00298    0.00051    0.00176
C2    1    0.329828    0.228304    0.202959    11.00000    0.01831    0.02566 =
         0.01509   -0.00442   -0.00292    0.00787
AFIX  43
H2A   2    0.371596    0.246980    0.209357    11.00000   -1.20000
AFIX   0
C3    1    0.305493    0.059061    0.216997    11.00000    0.02818    0.01864 =
         0.02270    0.00174    0.00230    0.01013
AFIX  43
H3A   2    0.330810   -0.035537    0.233305    11.00000   -1.20000
AFIX   0
C4    1    0.243533    0.030866    0.206747    11.00000    0.02806    0.01645 =
         0.03280    0.00416    0.01006    0.00045
AFIX  43
H4A   2    0.227134   -0.083268    0.215991    11.00000   -1.20000
AFIX   0
C5    1    0.205940    0.171236    0.182876    11.00000    0.01413    0.01944 =
         0.03262    0.00451    0.00765    0.00150
AFIX  43
H5A   2    0.164395    0.148388    0.175535    11.00000   -1.20000
AFIX   0
C6    1    0.228536    0.348459    0.169241    11.00000    0.01571    0.01635 =
         0.02016    0.00222    0.00287    0.00277
C7    1    0.188256    0.501501    0.145921    11.00000    0.01310    0.01782 =
         0.02083    0.00227    0.00461    0.00064
AFIX  43
H7A   2    0.206441    0.615981    0.138851    11.00000   -1.20000
AFIX   0
C8    1    0.128177    0.492103    0.133922    11.00000    0.01038    0.01777 =
         0.02161    0.00293    0.00575   -0.00234
AFIX  43
H8A   2    0.108718    0.378400    0.139834    11.00000   -1.20000
AFIX   0
C9    1    0.091022    0.658185    0.111283    11.00000    0.01112    0.01468 =
         0.02182    0.00025    0.00796    0.00177
C10   1    0.023787    0.626350    0.096973    11.00000    0.00818    0.01321 =
         0.01840    0.00362    0.00172   -0.00008
C11   1   -0.018729    0.746298    0.112612    11.00000    0.01020    0.01437 =
         0.01456    0.00218    0.00135    0.00218
C12   1   -0.080461    0.709948    0.096089    11.00000    0.01150    0.01109 =
         0.01763    0.00141    0.00511    0.00168
AFIX  43
H12A  2   -0.108910    0.787311    0.106769    11.00000   -1.20000
AFIX   0
C13   1   -0.100486    0.561028    0.064072    11.00000    0.01323    0.01052 =
         0.01483    0.00046    0.00148   -0.00212
C14   1   -0.057777    0.441212    0.048912    11.00000    0.01366    0.01019 =
         0.01814   -0.00035    0.00335    0.00083
AFIX  43
H14A  2   -0.070537    0.340879    0.027665    11.00000   -1.20000
AFIX   0
C15   1    0.003711    0.472480    0.065670    11.00000    0.00970    0.01357 =
         0.02249    0.00280    0.00600    0.00154
C16   1   -0.000129    0.908526    0.146218    11.00000    0.01129    0.01558 =
         0.01924    0.00089    0.00641   -0.00094
C17   1    0.044414    0.889175    0.187427    11.00000    0.01661    0.01737 =
         0.02396   -0.00007    0.00227    0.00065
AFIX  43
H17A  2    0.062424    0.769078    0.195162    11.00000   -1.20000
AFIX   0
C18   1    0.061981    1.045655    0.216728    11.00000    0.01308    0.02118 =
         0.01916    0.00054   -0.00075   -0.00233
AFIX  43
H18A  2    0.091460    1.031494    0.244177    11.00000   -1.20000
AFIX   0
C19   1    0.035360    1.223225    0.204875    11.00000    0.01610    0.01489 =
         0.02064   -0.00651    0.00683   -0.00868
C20   1   -0.010629    1.247863    0.165984    11.00000    0.01490    0.01272 =
         0.02619    0.00093    0.01090   -0.00389
AFIX  43
H20A  2   -0.029785    1.367068    0.159594    11.00000   -1.20000
AFIX   0
C21   1   -0.027564    1.089756    0.136612    11.00000    0.00982    0.01726 =
         0.01755    0.00060    0.00436    0.00059
AFIX  43
H21A  2   -0.057995    1.104610    0.109791    11.00000   -1.20000
AFIX   0
C22   1   -0.166729    0.532265    0.044519    11.00000    0.01040    0.00824 =
         0.01978   -0.00022    0.00261   -0.00277
C23   1   -0.186677    0.511247   -0.004300    11.00000    0.01544    0.01370 =
         0.02118   -0.00125    0.00411    0.00250
AFIX  43
H23A  2   -0.158773    0.511490   -0.024323    11.00000   -1.20000
AFIX   0
C24   1   -0.247949    0.489961   -0.023183    11.00000    0.01822    0.01203 =
         0.01912   -0.00111   -0.00167    0.00185
AFIX  43
H24A  2   -0.261648    0.477167   -0.055783    11.00000   -1.20000
AFIX   0
C25   1   -0.288265    0.488185    0.007584    11.00000    0.01121    0.00959 =
         0.03002   -0.00078   -0.00070    0.00105
C26   1   -0.270396    0.506811    0.055637    11.00000    0.01285    0.01613 =
         0.02749   -0.00044    0.00841   -0.00068
AFIX  43
H26A  2   -0.298620    0.503401    0.075378    11.00000   -1.20000
AFIX   0
C27   1   -0.208657    0.531139    0.074481    11.00000    0.01504    0.01125 =
         0.01844   -0.00130    0.00266    0.00068
AFIX  43
H27A  2   -0.195510    0.546607    0.107069    11.00000   -1.20000
AFIX   0
C28   1    0.032527    0.186912    0.027612    11.00000    0.01774    0.01731 =
         0.02768   -0.00488    0.00695    0.00316
AFIX 137
H28A  2    0.068558    0.122386    0.022563    11.00000   -1.50000
H28B  2    0.006827    0.214519   -0.002506    11.00000   -1.50000
H28C  2    0.011315    0.104878    0.045909    11.00000   -1.50000
HKLF 4
REM  bks61a_0m in C2/c (100K)
REM R1 =  0.0710 for   4483 Fo > 4sig(Fo)  and  0.1141 for all   6414 data
REM    299 parameters refined using      0 restraints
END
WGHT      0.0321     25.8799
REM Highest difference peak  0.722,  deepest hole -1.087,  1-sigma level  0.116
Q1    1   0.3187  0.4622  0.1669  11.00000  0.05    0.72
Q2    1   0.2991  0.5147  0.1747  11.00000  0.05    0.71
Q3    1   0.3193  0.6020  0.1329  11.00000  0.05    0.63
Q4    1   0.0231  0.4159  0.0612  11.00000  0.05    0.44
Q5    1  -0.2622  0.5147 -0.0004  11.00000  0.05    0.41
Q6    1   0.3414  0.6238  0.2140  11.00000  0.05    0.41
Q7    1  -0.0021  0.7676  0.1413  11.00000  0.05    0.41
Q8    1  -0.0202  0.8389  0.1384  11.00000  0.05    0.40
Q9    1  -0.2426  0.4646  0.0646  11.00000  0.05    0.39
Q10   1   0.2201 -0.1871  0.1989  11.00000  0.05    0.39
Q11   1   0.0461  0.3934  0.0166  11.00000  0.05    0.39
Q12   1   0.2209  0.3957  0.2035  11.00000  0.05    0.38
Q13   1  -0.0803  0.4992  0.0595  11.00000  0.05    0.38
Q14   1  -0.3180  0.4028 -0.0825  11.00000  0.05    0.38
Q15   1  -0.1764  0.5182  0.0218  11.00000  0.05    0.38
Q16   1  -0.0147  1.2244  0.1980  11.00000  0.05    0.38
Q17   1   0.3038  0.2331  0.1752  11.00000  0.05    0.37
Q18   1   0.3837  0.2717  0.2041  11.00000  0.05    0.37
Q19   1   0.3004  0.6763  0.1571  11.00000  0.05    0.36
Q20   1   0.1594  0.5515  0.1435  11.00000  0.05    0.36
;
