# Supplementary material for: (2E)-3-(2-Bromo­phen­yl)-1-(4,4′′-difluoro-5′-meth­oxy-1,1′:3′,1′′-terphenyl-4′-yl)prop-2-en-1-one
Source: Acta Crystallogr Sect E Struct Rep Online. 2012 Apr 6;68(Pt 5):o1314–5. doi: 10.1107/S1600536812013852 (PMC3344456; doi:10.1107/S1600536812013852)
Supplement: Supplementary file 2 [file e-68-o1314-Isup2.hkl]

# 
# h,k,l, Fc-squared, Fo-squared, sigma(Fo-squared) and status flag 
# 
data_I
_shelx_title ' bks61a_0m in C2/c (100K)' 
_shelx_refln_list_code          4 
_shelx_F_calc_maximum      707.69 
_exptl_crystal_F_000      2048.00 
_reflns_d_resolution_high  0.7055 
 
loop_ 
 _symmetry_equiv_pos_as_xyz 
 'x, y, z' 
 '-x, y, -z+1/2' 
 'x+1/2, y+1/2, z' 
 '-x+1/2, y+1/2, -z+1/2' 
 '-x, -y, -z' 
 'x, -y, z-1/2' 
 '-x+1/2, -y+1/2, -z' 
 'x+1/2, -y+1/2, z-1/2' 
 
_cell_length_a    22.4861 
_cell_length_b     6.9006 
_cell_length_c    28.6933 
_cell_angle_alpha  90.000 
_cell_angle_beta  101.286 
_cell_angle_gamma  90.000 
 
_shelx_F_squared_multiplier     1.000 
 
loop_ 
 _refln_index_h 
 _refln_index_k 
 _refln_index_l 
 _refln_F_squared_calc 
 _refln_F_squared_meas 
 _refln_F_squared_sigma 
 _refln_observed_status 
   2   0   0      953.30      385.12     41.66 o 
   4   0   0    47335.04    51689.79   1243.93 o 
   6   0   0    82589.73    86084.17   1234.21 o 
   8   0   0    57605.97    59621.51    914.27 o 
  10   0   0     1374.57     1553.38    182.22 o 
  12   0   0    12820.53    12527.20    503.68 o 
  14   0   0    25823.94    25264.42    543.62 o 
  16   0   0       68.80      -67.32    158.22 o 
  18   0   0    22797.73    21636.50    564.57 o 
  20   0   0     4738.43     5370.98    355.17 o 
  22   0   0       82.13      609.00    401.58 o 
  24   0   0     8473.21     7249.71    799.48 o 
  26   0   0    12132.28     9954.49    755.81 o 
  28   0   0      687.05      589.67    531.14 o 
  30   0   0     1552.73     1160.60    880.47 o 
   1   1   0      183.56      161.82     31.22 o 
   3   1   0    14888.91    16844.50    251.01 o 
   5   1   0    17490.85    20600.18    325.60 o 
   7   1   0    10388.14    10700.04    180.99 o 
   9   1   0     7725.29     7414.13    150.18 o 
  11   1   0      348.46      487.64     73.10 o 
  13   1   0     9106.43    10257.78    225.05 o 
  15   1   0    20490.84    19286.31    306.43 o 
  17   1   0     2595.17     3004.50    182.36 o 
  19   1   0       62.40      599.41    150.10 o 
  21   1   0    12543.78    10989.83    389.62 o 
  23   1   0     3844.03     4527.15    321.35 o 
  25   1   0       16.81      130.93    320.33 o 
  27   1   0       80.23     -121.53    352.25 o 
  29   1   0     8909.13     9116.93    599.99 o 
   0   2   0   113529.99   128609.00   1991.17 o 
   2   2   0    96339.20   110090.09   1300.79 o 
   4   2   0      142.09      490.26     63.30 o 
   6   2   0     5880.97     7605.82    225.28 o 
   8   2   0     5102.02     6460.81    149.65 o 
  10   2   0     3037.58     3690.70    154.15 o 
  12   2   0     4878.97     6172.08    208.12 o 
  14   2   0       20.88      349.87    141.72 o 
  16   2   0     3870.88     5719.79    221.54 o 
  18   2   0     2093.09     2221.66    235.89 o 
  20   2   0     1289.02     1703.31    279.17 o 
  22   2   0      213.86      217.54    229.30 o 
  24   2   0      116.37       99.36    242.57 o 
  26   2   0     1244.17     2026.72    388.14 o 
  28   2   0      215.22      711.32    383.50 o 
  30   2   0      578.98      935.07    452.91 o 
   1   3   0     2540.22     4013.37    295.38 o 
   3   3   0    16146.19    17225.36    352.25 o 
   5   3   0    13548.48    14248.41    199.04 o 
   7   3   0     7147.32    10701.50    171.12 o 
   9   3   0       94.94      825.66    156.65 o 
  11   3   0    13995.30    14357.33    304.35 o 
  13   3   0    16146.22    16255.39    445.49 o 
  15   3   0      316.36      630.08    186.29 o 
  17   3   0     1853.18     2565.97    255.38 o 
  19   3   0        9.90      239.71    228.81 o 
  21   3   0     1447.91     2558.71    287.12 o 
  23   3   0     1755.94     1859.49    288.08 o 
  25   3   0      670.68      864.68    376.04 o 
  27   3   0        5.77     1358.00    421.68 o 
  29   3   0     3925.70     3479.26    508.43 o 
   0   4   0     1530.60     1911.25    230.47 o 
   2   4   0     3661.85     5944.06    302.14 o 
   4   4   0     1477.91     2908.72    233.50 o 
   6   4   0     2543.33     2627.66    165.95 o 
   8   4   0    22468.56    22331.45    287.00 o 
  10   4   0     2447.32     3347.58    156.59 o 
  12   4   0      457.72      725.97    143.99 o 
  14   4   0     9074.39     8560.79    355.60 o 
  16   4   0      618.22      839.26    216.63 o 
  18   4   0     9571.81     9512.51    403.60 o 
  20   4   0     3029.75     3401.97    328.03 o 
  22   4   0     1637.95     1974.41    315.60 o 
  24   4   0     1492.83     1631.39    582.71 o 
  26   4   0     4529.16     4753.58    427.88 o 
  28   4   0      122.53      886.27    427.99 o 
   1   5   0     3443.95     4086.92    183.62 o 
   3   5   0    23341.16    23096.77    347.21 o 
   5   5   0    14603.15    14319.73    252.24 o 
   7   5   0     5073.67     5928.75    240.36 o 
   9   5   0    15169.91    14735.34    296.89 o 
  11   5   0    31542.93    30030.97    779.64 o 
  13   5   0      782.43     1340.39    217.21 o 
  15   5   0     3153.01     3494.29    621.03 o 
  17   5   0     9266.00     8753.40    414.82 o 
  19   5   0     2012.08     2450.69    668.96 o 
  21   5   0     2877.04     3132.83   1268.88 o 
  23   5   0    13488.05    11847.30    624.57 o 
  25   5   0       36.81      255.78    389.94 o 
   0   6   0     1103.96     1031.08    226.08 o 
   2   6   0     4179.00     4691.78    215.92 o 
   4   6   0      423.67      854.11    130.37 o 
   6   6   0    18127.23    17580.22    327.40 o 
   8   6   0     3877.29     4182.79    209.74 o 
  10   6   0      564.48      886.98    394.31 o 
  12   6   0     9427.13     9272.14    482.91 o 
  14   6   0     4252.57     4516.90    420.30 o 
  16   6   0        2.50      270.27    368.74 o 
  18   6   0     4400.30     5089.47    542.49 o 
  20   6   0     3106.96     4156.40   1252.95 o 
  22   6   0       31.67      683.82    742.12 o 
  24   6   0      339.44     1392.59    900.34 o 
   1   7   0     3707.18     3705.40    387.73 o 
   3   7   0      150.45      545.97    226.85 o 
   5   7   0      955.82     1105.27    210.06 o 
   7   7   0     1924.06     2154.45    353.00 o 
   9   7   0     1628.33     2041.22    342.02 o 
  11   7   0       43.89      269.66    318.00 o 
  13   7   0      471.88      586.48    575.39 o 
  15   7   0      792.20     1222.46    387.61 o 
  17   7   0     1446.16     2324.32    803.47 o 
  19   7   0      478.43      657.52    419.86 o 
  21   7   0       34.48      769.46    597.94 o 
   0   8   0     5484.55     5595.50    710.92 o 
   2   8   0      453.44      794.44    276.83 o 
   4   8   0     2623.85     2847.84    621.88 o 
   6   8   0     2089.51     2669.91    637.56 o 
   8   8   0       51.10      658.78    461.47 o 
  10   8   0      255.57      403.60    480.44 o 
  12   8   0       88.66     1001.67    966.64 o 
  14   8   0      127.16      848.58    561.01 o 
  16   8   0      179.20      394.21    900.79 o 
   1   9   0      556.37     -316.07    538.67 o 
   3   9   0     1063.94      641.65    578.74 o 
   5   9   0     1212.21     1472.65    521.11 o 
   7   9   0       77.24      893.42    542.01 o 
   9   9   0      271.73       64.58    499.99 o 
  11   9   0      541.62     3047.09   1079.66 o 
 -31   1   1        6.02       81.34    400.70 o 
 -29   1   1     1927.84     2524.00    440.49 o 
 -27   1   1     2338.20     2199.34    407.40 o 
 -25   1   1       54.30      387.63    326.82 o 
 -23   1   1     1936.73     2057.42    263.18 o 
 -21   1   1     1095.35     1650.83    226.80 o 
 -19   1   1     2500.70     2715.82    243.11 o 
 -17   1   1     4604.35     4942.55    210.32 o 
 -15   1   1     8157.04     7912.33    263.51 o 
 -13   1   1     5655.32     6787.98    208.20 o 
 -11   1   1     2511.12     3268.59    135.66 o 
  -9   1   1    22708.35    21679.10    299.67 o 
  -7   1   1      337.05      795.94     69.98 o 
  -5   1   1        2.86      142.91     60.50 o 
  -3   1   1      104.43      162.40     32.20 o 
  -1   1   1     4982.28     4585.43    126.25 o 
   1   1   1     2734.52     2402.57     55.20 o 
   3   1   1      424.68      516.07     34.94 o 
   5   1   1    67090.41    67014.08    600.66 o 
   7   1   1       10.48      157.02     51.58 o 
   9   1   1    17610.73    17762.57    255.84 o 
  11   1   1      352.20      364.81     75.57 o 
  13   1   1     3270.72     3380.40    141.74 o 
  15   1   1      844.07     1139.67    117.76 o 
  17   1   1     7476.90     7196.96    250.97 o 
  19   1   1     2932.09     3561.74    215.51 o 
  21   1   1      432.23      678.96    217.84 o 
  23   1   1     2021.43     2105.56    279.39 o 
  25   1   1     1694.55     2214.34    383.62 o 
  27   1   1        3.57      257.51    369.76 o 
  29   1   1     2164.29     2501.67    439.48 o 
 -30   2   1     8330.27     7639.87    629.93 o 
 -28   2   1      440.73      861.73    385.05 o 
 -26   2   1     6279.28     6192.65    492.64 o 
 -24   2   1     7452.46     7065.38    393.27 o 
 -22   2   1     3584.95     3918.84    310.61 o 
 -20   2   1     9007.51     8731.77    369.60 o 
 -18   2   1     1084.80     1251.45    207.39 o 
 -16   2   1    25527.77    23473.96    391.77 o 
 -14   2   1    11131.75    10739.53    279.14 o 
 -12   2   1    34807.40    32689.12    661.20 o 
 -10   2   1     3621.13     4193.92    235.39 o 
  -8   2   1     1617.45     2305.41    120.88 o 
  -6   2   1    37815.96    37149.45    430.11 o 
  -4   2   1    43019.30    42883.45    426.25 o 
  -2   2   1      568.93      949.00    169.58 o 
   0   2   1    25413.04    27753.33    745.01 o 
   2   2   1   110924.30   112634.51   1145.84 o 
   4   2   1      355.31      355.60     46.98 o 
   6   2   1    40622.26    40888.44    392.23 o 
   8   2   1    40374.93    40013.16    425.27 o 
  10   2   1    12305.94    12482.94    252.00 o 
  12   2   1    23584.84    23740.55    324.67 o 
  14   2   1    24312.55    24374.23    410.68 o 
  16   2   1     6869.64     7047.96    247.58 o 
  18   2   1      348.84      353.28    191.30 o 
  20   2   1    22174.65    19072.32    486.10 o 
  22   2   1      916.20     1365.87    309.30 o 
  24   2   1       24.58        5.54    250.76 o 
  26   2   1    11279.25    10528.53    569.67 o 
  28   2   1     1272.76     1017.09    397.16 o 
  30   2   1       43.65      898.85    443.34 o 
 -29   3   1     1256.03     1776.74    457.78 o 
 -27   3   1    11086.85     9978.56    599.95 o 
 -25   3   1      958.75     1117.74    406.07 o 
 -23   3   1      661.67      816.38    265.74 o 
 -21   3   1    19447.64    17785.70    487.17 o 
 -19   3   1      497.42      789.49    233.05 o 
 -17   3   1    15755.99    15606.91    479.82 o 
 -15   3   1    11218.38    10933.60    369.59 o 
 -13   3   1    14620.01    15941.42    404.43 o 
 -11   3   1       46.76      323.71    103.41 o 
  -9   3   1    28364.63    27473.02    361.07 o 
  -7   3   1    24255.67    25597.91    312.44 o 
  -5   3   1      544.61      889.12     69.26 o 
  -3   3   1    16756.81    16334.25    247.35 o 
  -1   3   1    33510.94    33016.77    446.72 o 
   1   3   1      920.48     1190.13    129.02 o 
   3   3   1    33515.90    34571.91    392.23 o 
   5   3   1     3745.55     3321.71    133.20 o 
   7   3   1    14334.48    16067.08    237.16 o 
   9   3   1    53712.11    55795.16    688.00 o 
  11   3   1    17035.89    16071.59    279.56 o 
  13   3   1     2942.88     3946.21    206.17 o 
  15   3   1    13425.01    12824.05    399.33 o 
  17   3   1    20719.46    18614.41    486.94 o 
  19   3   1     5120.10     5035.62    406.30 o 
  21   3   1     1662.48     2452.21    276.97 o 
  23   3   1     8035.15     7707.05    440.01 o 
  25   3   1     4644.03     4407.16    394.50 o 
  27   3   1      415.48     1227.15    462.09 o 
  29   3   1     2720.96     3268.00    514.10 o 
 -28   4   1     1405.63     1469.87    464.49 o 
 -26   4   1     1670.36     2150.31    357.64 o 
 -24   4   1      101.24     1086.07    556.71 o 
 -22   4   1     3478.19     3695.99    339.60 o 
 -20   4   1     2559.57     2919.88    346.30 o 
 -18   4   1      285.70      784.06    232.45 o 
 -16   4   1       28.31      403.51    198.02 o 
 -14   4   1      190.79      309.65    181.53 o 
 -12   4   1     9677.97     9357.94    532.57 o 
 -10   4   1     2504.89     2939.81    169.73 o 
  -8   4   1      592.32     1018.70     98.67 o 
  -6   4   1     5317.52     4973.52    144.94 o 
  -4   4   1    20352.48    21897.13    308.04 o 
  -2   4   1       31.56      436.17     89.89 o 
   0   4   1    11358.87    11398.38    234.81 o 
   2   4   1    32968.82    35003.82    465.18 o 
   4   4   1     3229.09     4019.04    220.16 o 
   6   4   1      249.11      194.30     73.60 o 
   8   4   1    12394.18    12067.41    207.23 o 
  10   4   1      192.63      385.92    122.18 o 
  12   4   1       37.04      163.59    147.14 o 
  14   4   1    16923.10    16454.94    448.77 o 
  16   4   1      527.74      635.23    211.22 o 
  18   4   1     6696.65     7202.13    422.45 o 
  20   4   1     3278.39     3691.31    495.52 o 
  22   4   1      183.15      915.65    287.65 o 
  24   4   1      616.55      897.40    308.16 o 
  26   4   1     1641.53     1869.82    478.80 o 
  28   4   1     2207.83     2292.95    484.66 o 
 -25   5   1       14.82      312.57    840.42 o 
 -23   5   1       31.88     1732.27    616.61 o 
 -21   5   1      206.11      413.75    282.81 o 
 -19   5   1      414.73     1242.59    274.26 o 
 -17   5   1      393.81     1024.44    381.03 o 
 -15   5   1      148.69      517.43    210.34 o 
 -13   5   1     2924.81     3387.34    272.42 o 
 -11   5   1     1823.30     2609.99    233.66 o 
  -9   5   1     2096.36     2721.09    159.96 o 
  -7   5   1     2785.86     3363.85    171.38 o 
  -5   5   1        2.06      276.40     89.44 o 
  -3   5   1      847.79     1406.38    118.39 o 
  -1   5   1       37.77      536.15    113.84 o 
   1   5   1      354.79      948.77    127.74 o 
   3   5   1     2826.55     3696.62    161.73 o 
   5   5   1     1749.12     2065.79    129.07 o 
   7   5   1        7.37      210.34     93.39 o 
   9   5   1      502.76      590.49    110.36 o 
  11   5   1     1363.70     2363.35    286.14 o 
  13   5   1     4518.52     5441.81    321.82 o 
  15   5   1       29.99      245.02    208.12 o 
  17   5   1      105.29      876.69    288.28 o 
  19   5   1       54.66      345.26    334.12 o 
  21   5   1      360.05     1261.33    567.63 o 
  23   5   1       39.20     1571.61    908.58 o 
  25   5   1       76.76      269.14    407.21 o 
 -24   6   1      678.31     1329.17    946.80 o 
 -22   6   1        4.72     -203.63    402.96 o 
 -20   6   1     5821.11     5929.02    821.78 o 
 -18   6   1     2051.20     2927.97    892.00 o 
 -16   6   1     4858.48     5193.65    656.98 o 
 -14   6   1     4221.26     4617.30    428.92 o 
 -12   6   1     1682.10     2267.03    327.63 o 
 -10   6   1       25.11      118.49    186.36 o 
  -8   6   1     3228.41     3584.49    238.77 o 
  -6   6   1    13332.89    14093.00    293.53 o 
  -4   6   1      777.29     1388.08    152.99 o 
  -2   6   1     2161.82     2538.00    167.25 o 
   0   6   1     1833.51     2181.33    209.31 o 
   2   6   1       56.74      643.86    207.45 o 
   4   6   1     6208.86     6773.00    229.61 o 
   6   6   1     1476.20     2026.10    181.50 o 
   8   6   1      657.04     1109.93    161.90 o 
  10   6   1     1844.45     2206.47    429.30 o 
  12   6   1     5715.83     6412.42    454.62 o 
  14   6   1      199.31      601.23    314.04 o 
  16   6   1     4265.32     5042.40    590.49 o 
  18   6   1       40.95      367.89    713.93 o 
  20   6   1     1700.17     1528.86    425.87 o 
  22   6   1      204.67     1161.63    961.11 o 
  24   6   1      555.63     1460.59   1158.19 o 
 -21   7   1     6292.36     6083.46   2378.62 o 
 -19   7   1      897.33     1182.60    434.77 o 
 -17   7   1      858.02     1030.99    408.19 o 
 -15   7   1     5019.62     5568.37    966.26 o 
 -13   7   1     1674.54     1554.91    367.28 o 
 -11   7   1     3652.14     4019.18    413.72 o 
  -9   7   1     6960.47     7474.30    471.30 o 
  -7   7   1     8101.97     7488.09    706.18 o 
  -5   7   1        7.86      171.88    216.24 o 
  -3   7   1     8973.75     7806.86    483.34 o 
  -1   7   1     6462.47     6243.00    443.56 o 
   1   7   1      194.98     -297.05    310.82 o 
   3   7   1     3134.77     3579.93    230.69 o 
   5   7   1     2050.34     2726.34    219.51 o 
   7   7   1     2479.60     2596.92    348.09 o 
   9   7   1     2425.28     2684.72    356.13 o 
  11   7   1     4368.16     4043.48    639.59 o 
  13   7   1     4953.27     4971.73    476.52 o 
  15   7   1     2250.04     2487.11    492.16 o 
  17   7   1     2737.79     3773.29   1174.40 o 
  19   7   1     1975.06     2301.94    478.13 o 
  21   7   1       29.49      517.20    619.49 o 
 -16   8   1     1307.88     2488.25    614.79 o 
 -14   8   1      682.99     1108.47   1324.03 o 
 -12   8   1     4101.50     5270.53   1632.41 o 
 -10   8   1     2966.98     3390.79    729.40 o 
  -8   8   1      786.00      680.92    486.39 o 
  -6   8   1     5223.69     5149.89    735.87 o 
  -4   8   1      439.87      588.68    501.62 o 
  -2   8   1       30.27      -37.23    319.37 o 
   0   8   1     2954.54     3183.45    436.09 o 
   2   8   1     1353.25     2265.39    442.12 o 
   4   8   1      981.02     1016.83    521.89 o 
   6   8   1     4313.78     3595.69    653.34 o 
   8   8   1     2114.66     3415.07    576.53 o 
  10   8   1      585.69      198.49    917.95 o 
  12   8   1      436.13      228.31    497.13 o 
  14   8   1     5380.44     6605.76   2048.78 o 
  16   8   1      130.05     1236.32   1150.31 o 
 -11   9   1      181.91     -942.81    942.81 o 
  -9   9   1     1695.86     1836.70    981.83 o 
  -7   9   1     1255.46     1000.19    559.94 o 
  -5   9   1      208.88     -346.26    558.82 o 
  -3   9   1     2061.60     1457.15    636.08 o 
  -1   9   1      917.84     2348.01    499.97 o 
   1   9   1      940.91      740.85    569.42 o 
   3   9   1     1146.29      -54.56    552.86 o 
   5   9   1     1766.01     1465.85    625.72 o 
   7   9   1      667.04     1731.81    931.21 o 
   9   9   1      835.57      744.16    531.77 o 
  11   9   1      457.95     5285.06   1152.67 o 
 -30   0   2    16614.60    13738.55    903.15 o 
 -28   0   2     8969.32     9208.80    819.93 o 
 -26   0   2     1719.89     1565.26    514.48 o 
 -24   0   2    13888.19    11084.26    721.97 o 
 -22   0   2     8768.63     8553.84    641.02 o 
 -20   0   2      611.59      750.79    212.00 o 
 -18   0   2    14382.63    14638.69    457.11 o 
 -16   0   2      255.11      185.71    158.31 o 
 -14   0   2     6446.68     6475.84    288.28 o 
 -12   0   2    15156.66    14310.64    362.04 o 
 -10   0   2    81712.63    82475.71   1225.82 o 
  -8   0   2      894.87     1000.13    104.25 o 
  -6   0   2    10883.46    13251.04    266.82 o 
  -4   0   2    65531.82    67655.50    949.80 o 
  -2   0   2     4499.78     3932.36    318.24 o 
   0   0   2      114.23       -7.52      7.52 o 
   2   0   2    20465.47    18816.80    295.22 o 
   4   0   2    73674.00    74954.23   1180.75 o 
   6   0   2     1113.93     1272.14    116.63 o 
   8   0   2   104056.68   104630.08   1518.03 o 
  10   0   2    60522.82    61530.39    975.01 o 
  12   0   2     5438.78     6839.74    285.75 o 
  14   0   2    47017.60    45753.92    829.99 o 
  16   0   2    13682.04    13047.79    605.62 o 
  18   0   2       36.05      317.01    261.78 o 
  20   0   2    25717.46    22354.66    605.71 o 
  22   0   2    17056.09    14390.24    772.64 o 
  24   0   2     1213.93      531.14    646.16 o 
  26   0   2     3569.44     3840.79    630.74 o 
  28   0   2    10053.83    10058.19    900.19 o 
  30   0   2     1283.94     1435.51    630.63 o 
 -31   1   2       81.79      727.94    436.81 o 
 -29   1   2     2381.43     3356.54    644.39 o 
 -27   1   2     9184.08     8719.40    687.69 o 
 -25   1   2     3547.22     4126.59    410.99 o 
 -23   1   2     2571.96     3087.86    361.04 o 
 -21   1   2    12602.24    11551.26    390.88 o 
 -19   1   2     9079.59     7674.01    329.30 o 
 -17   1   2     7191.10     7783.64    243.13 o 
 -15   1   2     8557.04     9060.66    265.51 o 
 -13   1   2    14677.57    15146.17    333.44 o 
 -11   1   2     3193.31     4819.17    262.69 o 
  -9   1   2     4902.09     5909.93    181.40 o 
  -7   1   2    29504.03    29987.57    355.15 o 
  -5   1   2    10882.23    10589.41    278.22 o 
  -3   1   2      556.91      830.08     60.22 o 
  -1   1   2    84393.22    88904.16   1030.43 o 
   1   1   2      468.43      745.27     33.58 o 
   3   1   2       35.07       25.85     38.83 o 
   5   1   2    40888.78    42727.00    544.00 o 
   7   1   2    42526.73    44671.18    468.41 o 
   9   1   2     9852.11    11315.21    215.55 o 
  11   1   2    27879.78    27175.80    347.97 o 
  13   1   2    26598.94    27410.88    369.48 o 
  15   1   2        1.01       89.03    103.71 o 
  17   1   2     8525.68     7773.47    263.89 o 
  19   1   2     6683.90     6935.69    269.89 o 
  21   1   2     3561.73     3678.83    292.55 o 
  23   1   2     4130.84     4017.87    322.34 o 
  25   1   2     5652.74     5427.45    468.18 o 
  27   1   2       35.12      324.64    371.02 o 
  29   1   2     4760.82     4470.39    504.74 o 
 -30   2   2      665.44     1684.54    451.33 o 
 -28   2   2     3417.08     3141.25    487.44 o 
 -26   2   2      356.68      776.64    349.23 o 
 -24   2   2       88.32      368.49    246.79 o 
 -22   2   2     1524.50     1900.65    259.32 o 
 -20   2   2      108.58      589.02    207.08 o 
 -18   2   2     7071.41     7446.90    326.44 o 
 -16   2   2     1582.18     2403.04    210.25 o 
 -14   2   2     2375.24     3582.01    157.70 o 
 -12   2   2      170.60      535.71     91.67 o 
 -10   2   2     1746.65     2538.74    111.78 o 
  -8   2   2      277.96     1429.30    117.61 o 
  -6   2   2     3404.84     3803.57    138.14 o 
  -4   2   2     6333.50     8351.11    250.78 o 
  -2   2   2    29411.55    31305.96    353.75 o 
   0   2   2    35537.86    38613.14    436.11 o 
   2   2   2     2564.37     3266.96    142.25 o 
   4   2   2      137.82      266.99     43.47 o 
   6   2   2     4646.83     6803.75    137.75 o 
   8   2   2     1623.49     2096.52     92.97 o 
  10   2   2     2849.84     3430.16    128.45 o 
  12   2   2      927.34     1713.57    111.33 o 
  14   2   2     2171.47     2619.96    141.07 o 
  16   2   2    12884.51    13070.16    356.96 o 
  18   2   2     1867.04     2232.21    240.74 o 
  20   2   2     4247.63     4549.86    308.14 o 
  22   2   2     2631.29     2817.29    297.51 o 
  24   2   2        6.21        6.74    262.34 o 
  26   2   2      156.65      212.53    351.38 o 
  28   2   2     1218.76     2173.89    435.10 o 
  30   2   2      135.82      233.26    410.39 o 
 -29   3   2     1597.19     2240.74    474.04 o 
 -27   3   2     1037.32     1940.31    439.88 o 
 -25   3   2     2018.27     2452.75    336.38 o 
 -23   3   2     2098.74     2542.89    301.18 o 
 -21   3   2      517.58     1599.62    256.14 o 
 -19   3   2     2211.00     3342.46    274.44 o 
 -17   3   2    13898.88    15521.90    446.44 o 
 -15   3   2      203.57      628.23    191.15 o 
 -13   3   2     1609.06     2834.91    211.31 o 
 -11   3   2     6253.20     7191.80    241.45 o 
  -9   3   2      973.48     1398.30    117.62 o 
  -7   3   2     2285.28     2934.75    207.77 o 
  -5   3   2     9191.53    11270.85    207.19 o 
  -3   3   2    15805.21    16660.91    292.74 o 
  -1   3   2     2570.48     2834.53    116.55 o 
   1   3   2     6513.20     8138.39    172.06 o 
   3   3   2      349.15      900.14     79.23 o 
   5   3   2      221.14      801.26     67.95 o 
   7   3   2     2911.88     3362.20    123.34 o 
   9   3   2      902.97     1888.37    143.84 o 
  11   3   2      534.90      830.35    129.17 o 
  13   3   2      927.15     1335.97    153.62 o 
  15   3   2      636.95     1633.76    263.89 o 
  17   3   2       19.72      373.10    202.13 o 
  19   3   2      257.41      643.30    227.96 o 
  21   3   2       13.80      433.45    256.06 o 
  23   3   2        7.18      381.71    307.20 o 
  25   3   2      519.44     1063.38    315.95 o 
  27   3   2     1267.71     1881.46    360.53 o 
  29   3   2      662.43     2010.76    569.03 o 
 -28   4   2     1071.29     2227.14    472.65 o 
 -26   4   2     1593.13     2428.16    364.15 o 
 -24   4   2     2641.65     3047.23    357.48 o 
 -22   4   2     4548.78     5793.34    513.25 o 
 -20   4   2      139.13      361.96    277.60 o 
 -18   4   2    13052.00    11537.06    423.49 o 
 -16   4   2     8947.90     8062.61    356.30 o 
 -14   4   2       41.14      340.60    174.98 o 
 -12   4   2     4696.61     5200.43    273.64 o 
 -10   4   2    11713.40    11859.07    283.52 o 
  -8   4   2       32.61      260.08     80.90 o 
  -6   4   2     1671.75     1622.20     95.55 o 
  -4   4   2    23698.99    23255.12    341.41 o 
  -2   4   2     2421.69     3567.12    134.95 o 
   0   4   2    28488.00    29629.89    412.72 o 
   2   4   2    30321.88    31269.55    429.13 o 
   4   4   2    29571.08    31067.82    361.62 o 
   6   4   2     4341.70     5264.04    150.98 o 
   8   4   2     9802.56     9824.35    214.55 o 
  10   4   2     7958.42     7603.63    263.43 o 
  12   4   2       22.81      114.57    143.27 o 
  14   4   2      116.50      430.76    182.33 o 
  16   4   2     6946.98     7193.67    357.20 o 
  18   4   2      141.54      609.22    354.56 o 
  20   4   2       65.70      341.94    248.66 o 
  22   4   2     6006.12     6380.14    425.58 o 
  24   4   2       20.77      325.08    301.07 o 
  26   4   2       79.12      -85.50    564.29 o 
  28   4   2     4549.27     4727.99   1105.70 o 
 -27   5   2     5290.34     5144.75    918.38 o 
 -25   5   2      814.83     1543.13    690.06 o 
 -23   5   2      523.62      756.24    413.97 o 
 -21   5   2     8619.41     8960.72    458.53 o 
 -19   5   2    10915.19    10315.04    446.21 o 
 -17   5   2     1421.00     1616.29    270.21 o 
 -15   5   2     6686.21     7302.40    366.98 o 
 -13   5   2    13032.87    12806.09    421.09 o 
 -11   5   2     1048.18     1466.23    207.21 o 
  -9   5   2     3243.73     3688.64    179.81 o 
  -7   5   2    23791.54    22187.21    314.39 o 
  -5   5   2       46.45      413.23     98.75 o 
  -3   5   2     4557.89     4845.21    244.25 o 
  -1   5   2    31920.72    31649.72    444.10 o 
   1   5   2    11122.42    11604.89    288.60 o 
   3   5   2     4805.25     5026.57    172.84 o 
   5   5   2     8275.78     7945.82    216.06 o 
   7   5   2     9571.56     9238.32    334.23 o 
   9   5   2       15.56      214.93    119.81 o 
  11   5   2     2716.11     2955.05    205.89 o 
  13   5   2    10637.73    10382.38    387.29 o 
  15   5   2     1949.81     2278.41    265.86 o 
  17   5   2     6362.45     7214.79    649.63 o 
  19   5   2     7657.37     8035.93   1175.64 o 
  21   5   2       35.38      102.14    344.78 o 
  23   5   2     8416.81     9317.57    642.39 o 
  25   5   2     4357.60     4414.07    536.26 o 
 -24   6   2     5591.50     6135.59   1628.41 o 
 -22   6   2      524.41      429.67    452.00 o 
 -20   6   2        0.58      731.16    388.17 o 
 -18   6   2     7732.32     8756.44    825.66 o 
 -16   6   2     3757.74     4553.37    517.07 o 
 -14   6   2      206.08       41.36    421.84 o 
 -12   6   2     9963.45     9201.67    384.75 o 
 -10   6   2     2537.44     2950.52    260.24 o 
  -8   6   2      240.53      422.90    203.05 o 
  -6   6   2    10776.41    10785.71    262.01 o 
  -4   6   2     2917.76     3188.21    185.26 o 
  -2   6   2    12069.12    11581.31    283.13 o 
   0   6   2    14292.27    12892.26    296.80 o 
   2   6   2    26061.25    25414.49    490.74 o 
   4   6   2     7650.00     7211.55    273.44 o 
   6   6   2      953.45      991.01    156.39 o 
   8   6   2     5255.09     5784.05    246.27 o 
  10   6   2      318.44      570.49    217.93 o 
  12   6   2      931.31     1074.43    605.63 o 
  14   6   2    10286.82     9590.50    523.73 o 
  16   6   2     2808.58     3797.60    688.04 o 
  18   6   2     1772.92     2200.21    650.37 o 
  20   6   2     1672.48     1963.23    501.62 o 
  22   6   2     1850.83     1730.99    463.02 o 
  24   6   2       40.25     1091.51    638.54 o 
 -21   7   2      287.81     2226.80   2092.10 o 
 -19   7   2     1252.51     1861.92    973.72 o 
 -17   7   2       34.07     -214.93    367.73 o 
 -15   7   2      113.59       13.32    340.20 o 
 -13   7   2     1917.43     2415.99    391.68 o 
 -11   7   2     1659.88     1478.65    340.75 o 
  -9   7   2       89.98      561.92    397.23 o 
  -7   7   2       28.12      349.64    434.48 o 
  -5   7   2     2795.31     3358.45    423.02 o 
  -3   7   2     1560.08     1892.88    326.54 o 
  -1   7   2       53.07      654.75    366.33 o 
   1   7   2     1656.56     2208.36    225.48 o 
   3   7   2     1898.57     2249.48    251.79 o 
   5   7   2      606.20      895.89    184.38 o 
   7   7   2     1373.97     1101.90    245.90 o 
   9   7   2       88.22       38.75    231.65 o 
  11   7   2       76.17      461.23    650.56 o 
  13   7   2      106.26      593.70    358.95 o 
  15   7   2      196.38      615.51    593.95 o 
  17   7   2     1204.41     1567.64    655.13 o 
  19   7   2      232.25      905.69    532.82 o 
  21   7   2      158.15     1130.00   2433.30 o 
 -16   8   2       67.04     1346.20    668.67 o 
 -14   8   2       20.87      661.40   1605.16 o 
 -12   8   2      530.98      914.23    513.20 o 
 -10   8   2      370.91      722.10    502.92 o 
  -8   8   2        2.58       49.27    507.83 o 
  -6   8   2       11.40      -97.51    482.18 o 
  -4   8   2     2737.61     3060.06    620.97 o 
  -2   8   2     1219.26     1736.58    379.89 o 
   0   8   2      135.70      485.94    268.35 o 
   2   8   2     1841.65     2291.95    321.40 o 
   4   8   2       27.84     -297.08    325.82 o 
   6   8   2      277.64      671.06    478.41 o 
   8   8   2      289.93     1602.03    495.88 o 
  10   8   2       11.33     1396.79    900.82 o 
  12   8   2      241.53     1062.24   1340.15 o 
  14   8   2      846.54     1229.79    579.21 o 
  16   8   2      148.84     5345.93   1325.61 o 
  -9   9   2     1012.58     1454.47    670.83 o 
  -7   9   2     4988.76     5932.63    722.34 o 
  -5   9   2      242.57     -550.97    550.97 o 
  -3   9   2      172.80       96.11    559.85 o 
  -1   9   2     3208.76     4072.96    508.85 o 
   1   9   2     2035.70     2497.21    458.77 o 
   3   9   2       65.56     -411.36    509.96 o 
   5   9   2     3920.78     3811.34    751.22 o 
   7   9   2      433.58      551.45    630.48 o 
   9   9   2        9.76     1015.35   1221.58 o 
  11   9   2      389.77     1676.04    994.22 o 
 -31   1   3      534.93      737.50    595.29 o 
 -29   1   3       32.81     1472.27    408.07 o 
 -27   1   3     1218.94     1875.32    382.08 o 
 -25   1   3     2937.94     3150.73    385.60 o 
 -23   1   3      785.73     1504.46    309.33 o 
 -21   1   3     5236.03     5206.67    300.77 o 
 -19   1   3     4299.41     5321.90    363.00 o 
 -17   1   3     3492.56     5283.90    210.04 o 
 -15   1   3     4365.21     5054.68    202.48 o 
 -13   1   3    21650.98    21979.42    335.77 o 
 -11   1   3       56.68      575.16     74.47 o 
  -9   1   3    11952.31    12765.65    273.51 o 
  -7   1   3    11086.96    11191.86    242.87 o 
  -5   1   3    25262.89    25275.92    368.72 o 
  -3   1   3    23908.48    22337.26    259.27 o 
  -1   1   3    20866.21    19920.14    265.93 o 
   1   1   3    13400.01    13086.19    252.10 o 
   3   1   3     4764.74     4554.12    165.54 o 
   5   1   3      428.60      435.77     54.19 o 
   7   1   3    23270.32    21341.51    363.31 o 
   9   1   3     5204.31     5432.51    175.89 o 
  11   1   3     3978.98     4246.53    156.69 o 
  13   1   3    18775.71    17355.52    286.99 o 
  15   1   3     4211.81     4576.34    185.92 o 
  17   1   3      156.60      153.84    141.79 o 
  19   1   3     5794.95     5218.19    301.98 o 
  21   1   3     1369.85     1847.33    255.29 o 
  23   1   3      658.11      780.05    255.34 o 
  25   1   3     3155.92     3972.34    433.14 o 
  27   1   3      739.17     1235.86    390.74 o 
  29   1   3      600.02      890.25    416.77 o 
 -30   2   3     1534.62     1528.61    460.56 o 
 -28   2   3     2525.67     2849.60    469.92 o 
 -26   2   3      904.74     1708.12    393.79 o 
 -24   2   3     4689.61     5360.16    352.14 o 
 -22   2   3    11392.22    10814.07    404.39 o 
 -20   2   3     2774.11     2588.48    250.10 o 
 -18   2   3    22318.32    21003.38    474.46 o 
 -16   2   3    12733.90    12123.81    356.43 o 
 -14   2   3     9100.20     9679.58    303.15 o 
 -12   2   3     1194.84     1586.76    148.22 o 
 -10   2   3    18400.67    18377.50    342.01 o 
  -8   2   3    40492.51    40648.47    740.63 o 
  -6   2   3     3544.78     3772.38    101.91 o 
  -4   2   3    12554.12    12515.48    272.96 o 
  -2   2   3    16622.51    15694.69    259.78 o 
   0   2   3     7639.52     7709.64    159.15 o 
   2   2   3    35462.93    33898.16    359.06 o 
   4   2   3     7627.24     6848.83    151.08 o 
   6   2   3     3120.25     3459.63    101.98 o 
   8   2   3    13088.52    12880.81    189.26 o 
  10   2   3    20825.79    19917.33    289.93 o 
  12   2   3     8533.10     8517.35    261.75 o 
  14   2   3     3711.10     4024.05    168.19 o 
  16   2   3    56491.18    50661.98    701.11 o 
  18   2   3     7507.97     7780.66    364.36 o 
  20   2   3      225.58      526.91    223.56 o 
  22   2   3    12206.90    11115.64    418.17 o 
  24   2   3     3414.13     3596.28    341.86 o 
  26   2   3     1637.23     1716.10    391.39 o 
  28   2   3     3917.23     2662.55    482.95 o 
  30   2   3     2351.29     2176.00    803.31 o 
 -29   3   3        8.98      662.87    532.89 o 
 -27   3   3     7778.45     7231.49    584.70 o 
 -25   3   3     4726.65     4557.27    388.56 o 
 -23   3   3     2435.16     2971.86    319.44 o 
 -21   3   3    12728.73    11112.84    411.53 o 
 -19   3   3    18064.92    16851.08    451.35 o 
 -17   3   3     6227.06     6898.94    348.67 o 
 -15   3   3     5935.66     6193.35    296.84 o 
 -13   3   3    42132.65    40587.18   1270.44 o 
 -11   3   3     4236.63     4632.94    258.05 o 
  -9   3   3     1117.09     1174.49    115.46 o 
  -7   3   3    37941.61    37841.97    413.95 o 
  -5   3   3    22470.57    22894.28    349.46 o 
  -3   3   3        4.65      160.62     55.14 o 
  -1   3   3     8867.87     8490.91    155.05 o 
   1   3   3    29030.68    29213.96    376.93 o 
   3   3   3     2183.84     3423.09    115.92 o 
   5   3   3     8937.22     8318.90    154.77 o 
   7   3   3    48243.17    48746.32    485.13 o 
   9   3   3     1378.96     1457.91     93.35 o 
  11   3   3     4288.30     4436.79    173.35 o 
  13   3   3    28610.42    28046.28    413.93 o 
  15   3   3     4846.60     5545.66    334.02 o 
  17   3   3     6723.89     6592.05    354.81 o 
  19   3   3     6478.93     6308.94    369.88 o 
  21   3   3    13058.37    11021.58    449.59 o 
  23   3   3     1353.41     1291.90    337.51 o 
  25   3   3     8651.48     7775.39    470.84 o 
  27   3   3     2804.33     2280.60    375.99 o 
  29   3   3      856.69      826.99    480.80 o 
 -28   4   3     4221.93     4738.94    536.87 o 
 -26   4   3     1007.19     1380.07    429.70 o 
 -24   4   3     1385.09     1770.57    437.69 o 
 -22   4   3     1671.36     2262.29    312.47 o 
 -20   4   3      361.22      678.39    263.13 o 
 -18   4   3      117.28      736.28    230.09 o 
 -16   4   3      243.51      417.68    195.85 o 
 -14   4   3     3216.32     3967.19    269.15 o 
 -12   4   3     7587.35     7185.01    301.78 o 
 -10   4   3     6353.95     6543.17    223.55 o 
  -8   4   3     1058.08     1158.11    121.10 o 
  -6   4   3      900.25     1072.54    102.73 o 
  -4   4   3      319.35      410.56    116.69 o 
  -2   4   3     7863.37     8603.77    303.94 o 
   0   4   3      609.75      982.34    143.97 o 
   2   4   3       63.31      209.74     73.80 o 
   4   4   3    10410.21    11181.22    390.85 o 
   6   4   3     7068.19     7411.07    170.73 o 
   8   4   3     4854.44     4933.81    171.86 o 
  10   4   3     4858.87     5309.29    187.14 o 
  12   4   3      218.91      571.21    146.90 o 
  14   4   3     2793.48     2916.67    256.84 o 
  16   4   3     8614.53     9178.59    385.71 o 
  18   4   3     2773.23     3403.01    329.37 o 
  20   4   3       16.04      358.29    381.27 o 
  22   4   3     5502.94     5532.79    405.96 o 
  24   4   3     2544.03     2752.93    452.70 o 
  26   4   3      286.33      615.01    408.19 o 
 -27   5   3        5.94     1148.51    502.28 o 
 -25   5   3       94.43      602.87    428.94 o 
 -23   5   3       85.77      503.94    513.90 o 
 -21   5   3      217.92      895.51    284.93 o 
 -19   5   3     1417.76     2133.50    299.57 o 
 -17   5   3      342.42     1012.90    245.00 o 
 -15   5   3        0.08      423.99    209.52 o 
 -13   5   3       33.77      526.38    192.12 o 
 -11   5   3      384.09      760.47    186.84 o 
  -9   5   3     1858.69     1672.87    142.14 o 
  -7   5   3      954.02     1357.02    122.74 o 
  -5   5   3       67.12      555.55    144.42 o 
  -3   5   3     2088.68     2522.60    147.11 o 
  -1   5   3      207.74      259.17    158.44 o 
   1   5   3      156.77      682.24    132.34 o 
   3   5   3     3366.91     3592.66    166.82 o 
   5   5   3      362.04      550.95     95.76 o 
   7   5   3        4.90       84.10     92.52 o 
   9   5   3     1023.57      988.69    126.90 o 
  11   5   3     1637.01     1508.96    176.77 o 
  13   5   3       97.13      428.51    260.49 o 
  15   5   3     1772.80     2114.29    347.11 o 
  17   5   3       84.04      554.20    323.30 o 
  19   5   3      596.72     1239.78    441.68 o 
  21   5   3       29.15      214.55    361.66 o 
  23   5   3        0.86      576.54    395.69 o 
  25   5   3      104.11      791.40    643.15 o 
 -24   6   3     1536.46     2205.98   1429.77 o 
 -22   6   3      376.63     1098.84    446.35 o 
 -20   6   3      127.19      828.26    905.67 o 
 -18   6   3       47.21      445.72    447.54 o 
 -16   6   3    10506.16     8943.85    922.52 o 
 -14   6   3     3292.31     3930.14    596.69 o 
 -12   6   3      176.82     1028.43    229.88 o 
 -10   6   3     2231.10     2733.13    274.83 o 
  -8   6   3     3954.09     4694.93    299.53 o 
  -6   6   3       18.66      492.00    121.54 o 
  -4   6   3     8356.02    10128.24    460.05 o 
  -2   6   3     1496.54     1962.56    153.64 o 
   0   6   3     2110.57     2616.13    240.03 o 
   2   6   3    10630.31    11093.46    304.26 o 
   4   6   3     2088.34     2432.66    192.84 o 
   6   6   3      498.82     1134.51    160.77 o 
   8   6   3     3062.29     3306.51    210.51 o 
  10   6   3     5160.12     6069.38    357.96 o 
  12   6   3      174.68      441.83    290.82 o 
  14   6   3     1027.28     2043.90    434.82 o 
  16   6   3      595.32      727.97    352.99 o 
  18   6   3     1089.20     1132.24    663.16 o 
  20   6   3       95.33      770.97    691.75 o 
  22   6   3      980.36     1690.84    871.47 o 
  24   6   3       64.15      993.48    795.40 o 
 -21   7   3       71.58     1157.92    938.65 o 
 -19   7   3     1192.19     1151.74    428.39 o 
 -17   7   3      422.52      785.58    376.91 o 
 -15   7   3       23.46      247.47    345.04 o 
 -13   7   3     2903.73     4034.67    597.41 o 
 -11   7   3     5138.46     4763.03    611.05 o 
  -9   7   3        8.79      320.82    461.58 o 
  -7   7   3    11073.58    10140.22    788.04 o 
  -5   7   3      340.81     1331.95    325.04 o 
  -3   7   3     1708.69     2108.85    253.97 o 
  -1   7   3     9616.14     8405.11    380.53 o 
   1   7   3     8572.04     8285.22    494.17 o 
   3   7   3     6178.51     6447.21    285.16 o 
   5   7   3     3924.41     4291.07    248.22 o 
   7   7   3     2305.22     2370.48    246.30 o 
   9   7   3      108.98      106.80    253.19 o 
  11   7   3     2131.92     2201.87    378.71 o 
  13   7   3     1534.28     1796.66    389.79 o 
  15   7   3     2285.22     3305.69   1217.09 o 
  17   7   3      165.88      386.40    688.04 o 
  19   7   3     3634.01     3865.77    869.65 o 
  21   7   3      999.48     2629.91   1487.48 o 
 -18   8   3      181.46     2304.51   1440.30 o 
 -16   8   3     5327.14     5715.66   1046.43 o 
 -14   8   3     1287.08     1496.29    949.36 o 
 -12   8   3      868.03     1601.45    764.10 o 
 -10   8   3     4710.64     4559.58    660.37 o 
  -8   8   3     3828.97     4987.10    756.26 o 
  -6   8   3     1472.63     1774.04    591.87 o 
  -4   8   3     7518.69     7747.61    831.53 o 
  -2   8   3     4767.67     5385.36    865.28 o 
   0   8   3      104.45      602.28    302.34 o 
   2   8   3    13788.80    12954.61    505.94 o 
   4   8   3     4230.29     4490.82    470.69 o 
   6   8   3      666.12     1801.28    787.60 o 
   8   8   3     3602.86     2470.26    553.39 o 
  10   8   3     7732.64     6911.93    734.28 o 
  12   8   3      848.81     1165.92    405.84 o 
  14   8   3     1608.34     1374.51    430.24 o 
  16   8   3      504.82      447.64   1081.20 o 
 -11   9   3      170.02     2356.87   1121.30 o 
  -9   9   3     1009.95     1483.03    571.56 o 
  -7   9   3      646.30      869.01    654.05 o 
  -5   9   3     1258.08      784.89    636.83 o 
  -3   9   3      129.62     1296.09    525.32 o 
  -1   9   3     2152.44     3267.61   1443.25 o 
   1   9   3     3033.21     3483.84    398.33 o 
   3   9   3      207.05     -195.17    531.03 o 
   5   9   3      114.85     -532.61    532.61 o 
   7   9   3      109.09      419.86    633.05 o 
   9   9   3        7.19     -532.32    585.51 o 
  11   9   3      323.66     2422.83   1038.18 o 
 -30   0   4      829.32      238.28    523.27 o 
 -28   0   4     1596.93     1054.73    536.62 o 
 -26   0   4     5111.56     4820.16    629.39 o 
 -24   0   4      445.83      708.09    558.25 o 
 -22   0   4    15922.56    14415.89    750.86 o 
 -20   0   4    34703.25    30029.72    985.27 o 
 -18   0   4     3183.53     3666.29    269.93 o 
 -16   0   4    10507.60    10434.85    782.34 o 
 -14   0   4    37663.80    34856.04    654.69 o 
 -12   0   4     2982.77     3905.73    432.25 o 
 -10   0   4    92368.98   102126.10   1293.63 o 
  -8   0   4     7351.02     6664.31    321.84 o 
  -6   0   4    27598.69    28694.18    400.56 o 
  -4   0   4    27972.87    29734.42    379.38 o 
  -2   0   4     2190.60     2518.90     70.78 o 
   0   0   4    17725.18    17794.20    320.16 o 
   2   0   4    22725.08    21757.09    504.61 o 
   4   0   4    96484.95    92186.68   1723.69 o 
   6   0   4    24304.55    23910.70   1188.24 o 
   8   0   4    57692.11    57294.65    993.71 o 
  10   0   4    11661.85    13734.42    363.60 o 
  12   0   4    53824.14    54689.15    929.39 o 
  14   0   4        9.79      126.74    163.51 o 
  16   0   4    11700.44    10579.34    410.01 o 
  18   0   4    17087.49    16947.12    530.49 o 
  20   0   4    10637.55     9368.70    443.77 o 
  22   0   4     5020.92     4942.42    498.75 o 
  24   0   4    12802.02    10505.42    732.66 o 
  26   0   4     1006.45     1251.02    540.62 o 
  28   0   4     1485.06     1382.18    584.95 o 
  30   0   4     7030.06     6924.42    851.36 o 
 -31   1   4     4670.67     4384.07    542.93 o 
 -29   1   4     7152.86     7673.15    611.63 o 
 -27   1   4     1349.61     2210.67    390.78 o 
 -25   1   4     3798.79     4494.23    446.64 o 
 -23   1   4     5380.96     5412.37    492.65 o 
 -21   1   4     1374.55     1952.38    225.37 o 
 -19   1   4    15860.92    15903.74    413.54 o 
 -17   1   4    46685.91    42578.82    569.23 o 
 -15   1   4     2531.86     3358.52    159.59 o 
 -13   1   4    18340.78    20150.63    312.66 o 
 -11   1   4    20143.13    21183.87    304.13 o 
  -9   1   4      824.74     1095.72    102.39 o 
  -7   1   4     4656.62     4714.18    195.28 o 
  -5   1   4    75305.29    78094.38    865.87 o 
  -3   1   4      271.36      429.70     39.58 o 
  -1   1   4    27937.81    28960.08    287.48 o 
   1   1   4    64609.99    66346.77    851.87 o 
   3   1   4     2166.08     2753.17    132.65 o 
   5   1   4     3036.81     3094.68     92.11 o 
   7   1   4    13910.51    13510.57    211.00 o 
   9   1   4    65853.78    70422.41    720.60 o 
  11   1   4     8391.07     8997.04    204.07 o 
  13   1   4     1576.04     1584.49    168.81 o 
  15   1   4     6807.16     5933.87    210.93 o 
  17   1   4     1870.56     2325.75    189.97 o 
  19   1   4    16165.87    14219.28    351.44 o 
  21   1   4     9657.94     8536.43    376.80 o 
  23   1   4     1592.37     1939.72    289.38 o 
  25   1   4     1656.02     1027.35    368.97 o 
  27   1   4     6549.13     6246.49    531.51 o 
  29   1   4      309.19      942.53    414.50 o 
 -30   2   4     1723.51     2342.07    559.25 o 
 -28   2   4       59.85      779.61    397.88 o 
 -26   2   4       40.25      937.74    376.57 o 
 -24   2   4     1245.33     1140.22    252.72 o 
 -22   2   4     7395.69     6810.08    355.74 o 
 -20   2   4      635.92     1040.29    209.65 o 
 -18   2   4      100.36      829.57    187.81 o 
 -16   2   4      195.04      634.53    165.98 o 
 -14   2   4     6726.26     7670.88    279.77 o 
 -12   2   4     1929.89     2712.77    172.54 o 
 -10   2   4      113.55      321.61    110.63 o 
  -8   2   4      457.53     1558.33    165.49 o 
  -6   2   4     1382.69     1796.28    142.81 o 
  -4   2   4     1287.04     1652.05    172.61 o 
  -2   2   4    12313.32    13438.08    199.07 o 
   0   2   4    23667.91    24805.04    265.48 o 
   2   2   4      135.34      278.91     40.88 o 
   4   2   4     4288.56     4860.00    169.48 o 
   6   2   4    14133.25    16717.08    213.69 o 
   8   2   4     1609.14     2144.94     95.83 o 
  10   2   4       28.24      119.90     83.61 o 
  12   2   4      274.69      332.87    101.19 o 
  14   2   4       83.17      481.08    153.23 o 
  16   2   4      150.01      692.30    153.75 o 
  18   2   4     1520.80     1730.03    203.24 o 
  20   2   4     6156.79     6529.21    393.45 o 
  22   2   4       11.88      465.89    246.38 o 
  24   2   4     1060.99     1878.86    302.16 o 
  26   2   4      118.28      471.19    413.09 o 
  28   2   4      336.44      687.42    458.49 o 
 -29   3   4       41.09     1304.65    441.12 o 
 -27   3   4      164.92     1234.04    401.84 o 
 -25   3   4       18.54     1013.15    287.45 o 
 -23   3   4      416.41      634.97    261.79 o 
 -21   3   4      527.33     1248.91    241.68 o 
 -19   3   4      233.41      932.33    211.01 o 
 -17   3   4      436.24     1452.66    228.96 o 
 -15   3   4     2075.50     2603.95    231.15 o 
 -13   3   4     3791.03     4745.60    234.53 o 
 -11   3   4      247.58      916.00    175.65 o 
  -9   3   4     1304.00     2071.90    197.18 o 
  -7   3   4     4397.32     6372.18    189.80 o 
  -5   3   4      847.33     1219.45    164.09 o 
  -3   3   4     6695.43     7859.89    245.72 o 
  -1   3   4     1448.82     1995.69     84.81 o 
   1   3   4     5625.54     5071.13    130.67 o 
   3   3   4    17453.44    19710.84    289.07 o 
   5   3   4      603.81      601.44     64.87 o 
   7   3   4      507.40      972.48     98.78 o 
   9   3   4       50.19      322.80     77.43 o 
  11   3   4     7902.86     8868.42    232.55 o 
  13   3   4     2298.81     2931.02    167.05 o 
  15   3   4      365.99      675.10    269.64 o 
  17   3   4     7122.04     6781.38    350.38 o 
  19   3   4     6687.09     6178.63    369.43 o 
  21   3   4      570.26      859.31    268.96 o 
  23   3   4        7.22       42.03    270.91 o 
  25   3   4      176.28      185.08    312.45 o 
  27   3   4      338.53      463.08    326.32 o 
 -28   4   4    11700.62    11098.80    671.96 o 
 -26   4   4     1062.98     1629.42    703.71 o 
 -24   4   4      215.16      618.67    330.39 o 
 -22   4   4     5008.92     5760.66    400.16 o 
 -20   4   4     2980.86     3457.89    475.36 o 
 -18   4   4      294.16      784.61    242.01 o 
 -16   4   4      102.84      166.07    190.06 o 
 -14   4   4     8320.14     8921.97    423.01 o 
 -12   4   4     1376.42     1997.46    201.18 o 
 -10   4   4     7155.71     7150.01    240.00 o 
  -8   4   4    13525.90    13950.15    268.29 o 
  -6   4   4     2573.95     2579.04    146.18 o 
  -4   4   4     4114.84     4278.76    149.08 o 
  -2   4   4    55044.11    55101.39    715.11 o 
   0   4   4    19715.63    20194.80    319.24 o 
   2   4   4       16.60      104.66     68.16 o 
   4   4   4     5511.79     5421.52    149.78 o 
   6   4   4    15758.75    14883.55    231.21 o 
   8   4   4     3070.11     3295.50    146.56 o 
  10   4   4    10725.00    10404.91    235.58 o 
  12   4   4    21208.20    19002.59    391.88 o 
  14   4   4     1618.45     2315.19    286.79 o 
  16   4   4     8030.46     8967.61    393.49 o 
  18   4   4     1795.08     1765.14    273.94 o 
  20   4   4      325.10      367.62    253.12 o 
  22   4   4     6298.67     6114.94    787.28 o 
  24   4   4     2938.67     2198.36    439.80 o 
  26   4   4     1160.31     1423.19    438.90 o 
 -27   5   4     1923.58     1597.53    514.53 o 
 -25   5   4     5765.82     6892.80    732.13 o 
 -23   5   4     8151.93     7784.39    515.86 o 
 -21   5   4      261.98      715.29    312.05 o 
 -19   5   4     4446.00     5272.71    383.03 o 
 -17   5   4     2962.22     4083.00    608.43 o 
 -15   5   4       60.78      723.96    214.56 o 
 -13   5   4     6495.55     6597.41    394.67 o 
 -11   5   4    10509.82    10317.98    361.36 o 
  -9   5   4     3051.93     3970.63    263.49 o 
  -7   5   4     7210.20     6545.06    200.93 o 
  -5   5   4    27264.64    27300.27    408.70 o 
  -3   5   4      775.37     1032.22    125.52 o 
  -1   5   4      517.54      798.88    103.45 o 
   1   5   4    38285.97    36878.96    751.42 o 
   3   5   4     6854.45     6486.52    185.85 o 
   5   5   4       12.84      112.02     89.23 o 
   7   5   4     8286.16     7773.91    202.89 o 
   9   5   4    11103.56    10593.76    287.55 o 
  11   5   4     2267.66     2700.26    218.02 o 
  13   5   4    12392.23    12417.60    757.63 o 
  15   5   4     5893.93     6563.35    935.37 o 
  17   5   4       27.10       59.06    313.16 o 
  19   5   4     2867.39     3620.58    443.49 o 
  21   5   4     1854.11     1766.84    419.13 o 
  23   5   4     2114.48     2013.93    448.17 o 
  25   5   4     3551.73     4091.90    606.82 o 
 -24   6   4       12.66      792.15   1050.51 o 
 -22   6   4     1239.35     2324.68    531.34 o 
 -20   6   4     3859.68     4374.67    892.80 o 
 -18   6   4      401.03     1023.31    542.57 o 
 -16   6   4      304.99      739.23    258.13 o 
 -14   6   4     4595.52     5557.97    358.71 o 
 -12   6   4     1517.00     1973.67    254.73 o 
 -10   6   4     4086.39     4512.27    376.19 o 
  -8   6   4     4581.61     5247.19    313.22 o 
  -6   6   4     5788.45     6338.82    276.35 o 
  -4   6   4    31195.17    29714.80    517.47 o 
  -2   6   4     4631.47     5194.91    305.18 o 
   0   6   4     6308.32     6628.60    331.38 o 
   2   6   4     1290.01     1600.37    177.93 o 
   4   6   4     6835.03     6525.75    253.24 o 
   6   6   4     8560.26     8018.33    275.52 o 
   8   6   4      723.57      999.40    166.08 o 
  10   6   4     9019.63     8854.98    395.56 o 
  12   6   4     8868.37     8980.43    522.35 o 
  14   6   4       54.20      744.87    353.66 o 
  16   6   4     1477.24     1686.91    396.42 o 
  18   6   4     4081.47     4778.67    509.22 o 
  20   6   4        6.50      917.26    465.08 o 
  22   6   4     4031.76     4162.03    532.44 o 
 -21   7   4      873.20     3676.99   1349.19 o 
 -19   7   4       10.74      784.49    548.44 o 
 -17   7   4      206.67     1197.10   1392.75 o 
 -15   7   4        8.92      217.50    592.16 o 
 -13   7   4     1507.19     1716.06    706.56 o 
 -11   7   4     1600.31     2665.11    843.35 o 
  -9   7   4      333.46      212.60    454.48 o 
  -7   7   4       79.66      525.45    453.36 o 
  -5   7   4      843.03     1114.24    303.06 o 
  -3   7   4     7016.24     6679.81    370.53 o 
  -1   7   4      332.03      128.44    213.75 o 
   1   7   4      614.72      725.90    180.27 o 
   3   7   4      218.37      295.73    175.01 o 
   5   7   4      855.17      875.66    186.08 o 
   7   7   4      863.37      793.62    188.84 o 
   9   7   4      678.67      858.70    263.07 o 
  11   7   4       58.91       46.05    319.74 o 
  13   7   4     1385.74     1294.39    382.49 o 
  15   7   4      719.63     1273.72    396.71 o 
  17   7   4        0.47      958.51    657.79 o 
  19   7   4       10.06      484.56    893.81 o 
  21   7   4       13.62     -471.35    712.19 o 
 -16   8   4       88.06      764.07    862.94 o 
 -14   8   4      611.58     1882.75   1131.60 o 
 -12   8   4      170.01      650.05    794.95 o 
 -10   8   4      331.49      662.81    590.06 o 
  -8   8   4       53.51     -359.60    503.52 o 
  -6   8   4      467.32      551.88    540.91 o 
  -4   8   4      194.29      702.57    512.13 o 
  -2   8   4      236.43      993.68    623.03 o 
   0   8   4      254.70      624.31    308.50 o 
   2   8   4     2042.22     2125.65    328.90 o 
   4   8   4       12.72      484.75    259.13 o 
   6   8   4     4693.11     4136.38    587.91 o 
   8   8   4      128.45      670.46    467.85 o 
  10   8   4       64.36      446.09    555.10 o 
  12   8   4        8.97      -28.48    506.76 o 
  14   8   4      115.75     1043.79    783.77 o 
  16   8   4       64.04      788.24    694.64 o 
 -11   9   4     1548.71     2138.15   1166.27 o 
  -9   9   4        5.89     -551.53    551.53 o 
  -7   9   4      243.73      334.77    632.69 o 
  -5   9   4     2565.50     1991.97    713.71 o 
  -3   9   4      139.84     1202.32    431.67 o 
  -1   9   4      424.00      385.38    412.71 o 
   1   9   4     2169.40     2566.36    473.69 o 
   3   9   4     1779.79     1482.78    616.31 o 
   5   9   4      512.87     -560.62    560.62 o 
   7   9   4      974.39     1045.90    656.08 o 
   9   9   4     5083.62     6795.21    926.73 o 
 -31   1   5     1220.26     1871.81    469.68 o 
 -29   1   5      588.64     1390.03    426.90 o 
 -27   1   5     1849.81     2552.98    400.53 o 
 -25   1   5     3161.56     3366.92    389.04 o 
 -23   1   5      499.64     1081.37    290.38 o 
 -21   1   5     4554.00     5228.28    300.45 o 
 -19   1   5     5111.20     5873.53    293.26 o 
 -17   1   5      843.57     1122.05    146.27 o 
 -15   1   5    14652.61    14972.45    257.41 o 
 -13   1   5       13.90      257.97     70.41 o 
 -11   1   5    48097.49    48964.13    600.39 o 
  -9   1   5       80.78      119.26     65.50 o 
  -7   1   5     4689.82     4839.85    264.57 o 
  -5   1   5    25960.85    25543.76    285.07 o 
  -3   1   5    49071.33    46598.31    480.65 o 
  -1   1   5     2659.22     2403.84    114.37 o 
   1   1   5    21097.87    20487.08    554.02 o 
   3   1   5    54872.50    49985.28    452.76 o 
   5   1   5     2641.27     2849.67     92.55 o 
   7   1   5     5970.08     5488.26    140.72 o 
   9   1   5     1486.36     1303.93    102.99 o 
  11   1   5     2158.27     2340.07    131.20 o 
  13   1   5     3948.41     3963.84    193.41 o 
  15   1   5     4602.29     4555.64    201.52 o 
  17   1   5     5227.84     4888.04    247.14 o 
  19   1   5      240.31      780.90    176.15 o 
  21   1   5     5957.23     6293.88    357.06 o 
  23   1   5     4473.43     4490.69    347.45 o 
  25   1   5       40.04      367.59    357.49 o 
  27   1   5      289.76      257.28    385.25 o 
  29   1   5     5060.10     5142.90    538.04 o 
 -30   2   5      324.55      715.71    467.22 o 
 -28   2   5      423.60      666.17    393.50 o 
 -26   2   5    13132.58    10772.95    588.82 o 
 -24   2   5       36.74      501.60    304.83 o 
 -22   2   5     1613.89     1638.47    238.75 o 
 -20   2   5     5258.64     5897.91    315.35 o 
 -18   2   5     6567.50     7069.52    317.64 o 
 -16   2   5     8441.39     8254.69    313.56 o 
 -14   2   5    33541.09    31907.19    534.09 o 
 -12   2   5     9142.21     8119.50    257.34 o 
 -10   2   5      696.77     1244.87    108.82 o 
  -8   2   5   106494.80   106849.66   1292.85 o 
  -6   2   5    13168.80    12164.23    243.66 o 
  -4   2   5       55.21       59.17     51.51 o 
  -2   2   5     4088.46     3733.57    110.86 o 
   0   2   5    32226.38    29682.60    360.63 o 
   2   2   5     1618.34     1753.66     82.43 o 
   4   2   5    16864.85    17009.36    208.33 o 
   6   2   5    27627.24    26524.22    294.90 o 
   8   2   5    11124.28    10366.63    205.29 o 
  10   2   5    32439.84    30881.65    367.24 o 
  12   2   5     8619.76     7452.75    213.00 o 
  14   2   5     3948.80     4408.46    187.69 o 
  16   2   5     1024.06     1528.91    179.23 o 
  18   2   5    15010.76    14494.40    520.20 o 
  20   2   5     9482.69     8774.20    406.98 o 
  22   2   5      109.08      193.83    245.39 o 
  24   2   5     9563.64     9232.50    448.34 o 
  26   2   5     8540.52     8390.47    467.35 o 
  28   2   5        1.38     -376.21    439.70 o 
 -29   3   5     3708.45     4006.91    573.46 o 
 -27   3   5      697.53     1231.77    403.23 o 
 -25   3   5     4337.77     4247.27    501.02 o 
 -23   3   5     8259.65     8056.89    675.50 o 
 -21   3   5     6664.95     6898.05    382.47 o 
 -19   3   5     7060.11     7446.83    342.47 o 
 -17   3   5    16486.88    14450.51    429.08 o 
 -15   3   5    19217.01    18146.79    552.25 o 
 -13   3   5     4737.10     5406.51    270.38 o 
 -11   3   5    28373.66    26402.41    780.66 o 
  -9   3   5    13875.34    13694.45    262.37 o 
  -7   3   5      159.34      376.72     71.11 o 
  -5   3   5    44931.04    45353.30    541.74 o 
  -3   3   5    56833.91    56270.21    642.30 o 
  -1   3   5     3743.20     3848.34    108.87 o 
   1   3   5     4135.90     3584.15    113.55 o 
   3   3   5    62754.37    63865.09    592.30 o 
   5   3   5     1912.85     2809.12    101.04 o 
   7   3   5     9509.54     9222.75    177.12 o 
   9   3   5     8194.62     7785.46    177.62 o 
  11   3   5     7267.35     6936.87    201.51 o 
  13   3   5       80.28      115.47    119.30 o 
  15   3   5    42681.72    40619.87    621.48 o 
  17   3   5     2252.91     2685.74    274.26 o 
  19   3   5     2559.11     2583.81    296.48 o 
  21   3   5    21092.92    18308.18    548.50 o 
  23   3   5     1223.02     1558.35    319.21 o 
  25   3   5       39.77      212.54    297.71 o 
  27   3   5     4407.65     3246.57    500.85 o 
 -28   4   5      107.73     1567.03    636.94 o 
 -26   4   5     1317.02     1353.32    441.37 o 
 -24   4   5     1793.83     2572.40    420.31 o 
 -22   4   5     2017.82     2173.47    312.05 o 
 -20   4   5     8634.75     8559.77    415.16 o 
 -18   4   5     3579.83     4836.21    577.82 o 
 -16   4   5      106.79       52.31    240.32 o 
 -14   4   5     3839.27     4982.84    288.75 o 
 -12   4   5      355.18      606.52    162.53 o 
 -10   4   5     1398.53     1677.65    194.59 o 
  -8   4   5    11362.34    10768.67    278.11 o 
  -6   4   5     4793.97     4447.79    185.83 o 
  -4   4   5     2198.35     2123.88    126.65 o 
  -2   4   5     8147.52     8707.62    181.56 o 
   0   4   5     2923.69     2839.08    149.02 o 
   2   4   5     5263.08     6437.79    326.85 o 
   4   4   5     2491.33     2540.62    115.59 o 
   6   4   5     8858.93     9241.49    188.56 o 
   8   4   5       94.44      202.13     95.18 o 
  10   4   5     2566.28     2677.09    153.49 o 
  12   4   5     4517.86     5166.88    249.94 o 
  14   4   5     5302.39     5321.60    265.16 o 
  16   4   5      169.91      394.52    215.05 o 
  18   4   5      778.84     1011.76    256.08 o 
  20   4   5     5699.77     5735.25    489.11 o 
  22   4   5      419.23      589.97    391.72 o 
  24   4   5       85.51      254.67    393.11 o 
  26   4   5      680.05     1077.81    505.02 o 
 -27   5   5      749.29     1395.19    357.03 o 
 -25   5   5       67.26      825.39    462.80 o 
 -23   5   5      223.38      776.40    318.44 o 
 -21   5   5     1280.50     2264.65    453.51 o 
 -19   5   5      225.68      387.12    251.56 o 
 -17   5   5      286.30     1301.46    298.89 o 
 -15   5   5     8159.00     8110.84    375.25 o 
 -13   5   5     1473.90     1414.33    215.94 o 
 -11   5   5     1358.00     1938.40    333.34 o 
  -9   5   5      441.49      617.62    321.62 o 
  -7   5   5       13.34       52.40    104.29 o 
  -5   5   5       57.59      345.40    117.48 o 
  -3   5   5      846.76     1210.50    111.57 o 
  -1   5   5       78.99      206.39     88.68 o 
   1   5   5     6490.19     6922.68    339.89 o 
   3   5   5       76.58      319.74     90.05 o 
   5   5   5       19.93      235.86    112.39 o 
   7   5   5      930.80      849.72    130.83 o 
   9   5   5       94.71      338.03    142.83 o 
  11   5   5     2565.17     2510.08    221.32 o 
  13   5   5     1200.96     1280.50    337.48 o 
  15   5   5     2652.14     3159.80    384.56 o 
  17   5   5      664.61     1360.95    356.68 o 
  19   5   5      482.57      716.41    677.01 o 
  21   5   5      288.52      590.45    534.97 o 
  23   5   5      328.04      650.38    606.85 o 
  25   5   5      341.94      585.30    446.90 o 
 -24   6   5      427.09     1170.94    969.83 o 
 -22   6   5      512.99     1020.64    406.23 o 
 -20   6   5      689.94     1368.36    396.09 o 
 -18   6   5      129.11      612.96    342.32 o 
 -16   6   5      287.95      284.51    241.07 o 
 -14   6   5     6976.12     7389.28    400.97 o 
 -12   6   5      428.56     1567.13    235.50 o 
 -10   6   5     3299.08     3323.45    281.58 o 
  -8   6   5     6363.44     6554.18    347.05 o 
  -6   6   5       55.38      416.88    175.64 o 
  -4   6   5    12551.99    12948.07    405.25 o 
  -2   6   5     5178.07     5746.25    318.56 o 
   0   6   5    13580.28    12479.64    362.37 o 
   2   6   5       52.41      -56.93    156.41 o 
   4   6   5      764.92      774.06    153.30 o 
   6   6   5     5594.03     6533.28    262.02 o 
   8   6   5     3983.99     4199.68    241.55 o 
  10   6   5     1013.59     1088.86    246.71 o 
  12   6   5     2362.49     3017.81    494.63 o 
  14   6   5     3071.61     4342.86    442.60 o 
  16   6   5     1518.95     1684.59    551.93 o 
  18   6   5     2710.85     3473.98    726.68 o 
  20   6   5     1448.71     1851.10    981.71 o 
  22   6   5      334.69     1038.80    678.49 o 
 -21   7   5      591.97     4304.66   1416.41 o 
 -19   7   5     3728.82     4431.82   1569.69 o 
 -17   7   5     3064.67     3321.09   1352.79 o 
 -15   7   5      452.42     2958.82   2416.72 o 
 -13   7   5      655.29     1716.93    684.13 o 
 -11   7   5     4156.31     5123.27    727.39 o 
  -9   7   5     2816.69     2634.41    586.92 o 
  -7   7   5      937.38     1010.70    301.52 o 
  -5   7   5     1919.58     1566.76    323.55 o 
  -3   7   5     3040.09     3330.89    365.81 o 
  -1   7   5      129.68      523.78    197.82 o 
   1   7   5     4782.37     5425.98    278.00 o 
   3   7   5     1752.81     2153.99    208.14 o 
   5   7   5     1631.87     1674.67    205.40 o 
   7   7   5     3553.01     4059.18    256.36 o 
   9   7   5     5895.87     6325.29    397.56 o 
  11   7   5     3297.09     3245.64    460.97 o 
  13   7   5     2622.03     3315.75    837.81 o 
  15   7   5     9180.35     9128.56    937.61 o 
  17   7   5     3204.49     3345.57    506.39 o 
  19   7   5       18.75      573.52    647.94 o 
 -18   8   5      167.60      902.42    957.66 o 
 -16   8   5      113.87      -47.33    532.88 o 
 -14   8   5     1572.22     2398.52    756.50 o 
 -12   8   5     1961.80     2381.15    586.68 o 
 -10   8   5      224.88      259.94    549.14 o 
  -8   8   5     3288.55     3012.72    687.54 o 
  -6   8   5     1979.83     1555.34    578.80 o 
  -4   8   5        3.97     -172.28    498.14 o 
  -2   8   5     5997.80     6224.02    904.57 o 
   0   8   5     6300.44     6867.31    435.04 o 
   2   8   5     4321.58     3958.28    381.55 o 
   4   8   5     3537.86     3635.74    370.47 o 
   6   8   5     3875.49     3780.46    596.25 o 
   8   8   5      870.48     1177.14    659.26 o 
  10   8   5     2547.89     2781.66    348.17 o 
  12   8   5     2089.99     1974.59    460.18 o 
  14   8   5     4953.20     4345.03    699.27 o 
  16   8   5     2796.61     4078.50   1618.05 o 
 -11   9   5     2224.20     1761.65   1274.89 o 
  -9   9   5      303.84       47.05    536.96 o 
  -7   9   5       53.87      134.64    633.33 o 
  -5   9   5       87.20     1112.19    436.57 o 
  -3   9   5      318.21      660.75    624.77 o 
  -1   9   5      154.50      371.53    414.70 o 
   1   9   5     1005.09     1350.05    450.65 o 
   3   9   5      495.46      510.17    567.60 o 
   5   9   5       63.89     -493.38    552.60 o 
   7   9   5       12.41       -0.54    581.74 o 
   9   9   5     3439.17     3131.90    768.60 o 
 -30   0   6     5478.12     6095.36    771.91 o 
 -28   0   6     3927.14     4542.81    644.10 o 
 -26   0   6     5611.02     5802.21    664.25 o 
 -24   0   6     8986.90     8725.24    696.90 o 
 -22   0   6      195.32       82.32    346.88 o 
 -20   0   6    16777.27    15872.77    734.06 o 
 -18   0   6     9218.19     7961.26    608.37 o 
 -16   0   6     3803.32     4059.96    290.04 o 
 -14   0   6     7166.53     6472.44    298.64 o 
 -12   0   6    10808.06     9097.72    224.11 o 
 -10   0   6      403.97     1434.76    139.66 o 
  -8   0   6      120.04       97.20     85.28 o 
  -6   0   6   500822.34   527878.81   5272.10 o 
  -4   0   6    62567.00    68961.59    729.83 o 
  -2   0   6   168013.80   180206.39   2667.57 o 
   0   0   6   105589.13   102353.09   1211.17 o 
   2   0   6    73163.62    69369.85   1214.91 o 
   4   0   6    34947.42    34508.82    439.17 o 
   6   0   6    11537.70    10259.71    281.89 o 
   8   0   6    48090.01    49535.08    821.51 o 
  10   0   6    11660.12    12093.84    379.94 o 
  12   0   6    39740.45    36463.90   1292.97 o 
  14   0   6    14875.48    13461.22    432.83 o 
  16   0   6      813.71      828.00    184.40 o 
  18   0   6     3100.33     3481.54    266.93 o 
  20   0   6     5974.61     5597.25    402.02 o 
  22   0   6     1891.30     2088.16    348.11 o 
  24   0   6     5713.32     4695.47    644.62 o 
  26   0   6     3570.05     4026.21    666.71 o 
  28   0   6     4148.06     3319.30    858.22 o 
 -31   1   6     1470.98     2688.64    488.67 o 
 -29   1   6     1478.60     2428.63    591.69 o 
 -27   1   6     9312.55     9103.12    549.18 o 
 -25   1   6        5.55      599.68    306.61 o 
 -23   1   6     9073.83     8662.58    472.53 o 
 -21   1   6    14192.60    12378.36    383.40 o 
 -19   1   6    15946.15    14575.51    393.12 o 
 -17   1   6     1105.52     1275.52    146.83 o 
 -15   1   6     9785.74     8977.22    338.50 o 
 -13   1   6     8229.99     8456.74    176.25 o 
 -11   1   6    12615.63    13415.98    257.39 o 
  -9   1   6    38011.78    36399.78    458.85 o 
  -7   1   6    18473.74    18956.82    255.41 o 
  -5   1   6    55745.57    60458.41    623.40 o 
  -3   1   6     8389.00     8277.92    201.33 o 
  -1   1   6   257088.33   262829.06   2238.34 o 
   1   1   6     4540.00     4721.56    136.74 o 
   3   1   6    20221.62    19408.85    252.55 o 
   5   1   6    24841.26    25044.17    274.99 o 
   7   1   6      591.32      934.21     76.99 o 
   9   1   6    11951.44    10771.70    215.03 o 
  11   1   6     3813.84     3804.33    156.65 o 
  13   1   6        4.38      189.03    111.32 o 
  15   1   6     4204.76     4474.69    206.75 o 
  17   1   6      975.86      958.16    146.79 o 
  19   1   6     2116.43     1960.75    210.70 o 
  21   1   6     1739.81     2011.46    225.57 o 
  23   1   6     9801.96     9132.23    431.90 o 
  25   1   6      466.35      783.31    365.23 o 
  27   1   6      652.95      828.55    408.93 o 
  29   1   6    19090.79    17101.95   1028.35 o 
 -30   2   6      315.15     1053.93    428.15 o 
 -28   2   6      111.65      765.27    393.67 o 
 -26   2   6      159.25     1764.46    389.57 o 
 -24   2   6      584.05      773.21    440.91 o 
 -22   2   6        0.64      688.49    214.38 o 
 -20   2   6      685.64      895.14    198.05 o 
 -18   2   6      511.71     1388.25    166.92 o 
 -16   2   6     2052.88     2367.41    174.92 o 
 -14   2   6     1231.66     2125.83    165.34 o 
 -12   2   6      524.75      782.72    111.57 o 
 -10   2   6     4063.97     4436.77    176.39 o 
  -8   2   6    13900.74    16923.06    923.31 o 
  -6   2   6     1335.62     1515.87    110.26 o 
  -4   2   6    21938.93    23080.38    416.22 o 
  -2   2   6    23691.13    25207.83    342.07 o 
   0   2   6    11010.52    11134.07    176.21 o 
   2   2   6      925.72     1218.31     76.66 o 
   4   2   6    11376.66    12273.21    175.14 o 
   6   2   6     7787.62     8123.65    155.30 o 
   8   2   6      203.06      365.06     72.69 o 
  10   2   6     1151.78     1473.81    109.79 o 
  12   2   6     7490.59     7265.24    217.26 o 
  14   2   6     6944.46     7419.16    274.26 o 
  16   2   6     2721.03     3029.01    208.01 o 
  18   2   6     1653.97     1940.85    202.05 o 
  20   2   6     2258.46     2608.32    280.14 o 
  22   2   6       85.55       91.85    263.18 o 
  24   2   6       25.78      158.88    277.76 o 
  26   2   6       85.49      149.55    298.58 o 
  28   2   6      353.49      422.52    474.72 o 
 -29   3   6      581.72     1110.00    423.75 o 
 -27   3   6     2970.11     3541.43    474.96 o 
 -25   3   6      228.31      377.76    278.59 o 
 -23   3   6      260.84      886.62    260.57 o 
 -21   3   6      382.59      695.82    234.49 o 
 -19   3   6     9940.71     9617.04    397.32 o 
 -17   3   6      957.95     1476.62    247.71 o 
 -15   3   6      914.22     1343.30    194.48 o 
 -13   3   6      655.77     1007.44    163.27 o 
 -11   3   6     3064.28     3823.58    205.31 o 
  -9   3   6     8196.56     9052.29    260.05 o 
  -7   3   6      578.91      717.76     80.15 o 
  -5   3   6     1160.02     1501.86     96.46 o 
  -3   3   6      347.53      496.10     73.10 o 
  -1   3   6      209.29      601.17    110.37 o 
   1   3   6    20322.72    22396.51    297.75 o 
   3   3   6       81.05      269.20     71.31 o 
   5   3   6     5546.07     5727.38    140.25 o 
   7   3   6     6183.21     6596.04    159.92 o 
   9   3   6    15648.92    16383.46    253.26 o 
  11   3   6     2290.22     2608.98    134.49 o 
  13   3   6    12542.88    12181.86    340.28 o 
  15   3   6     4115.30     5719.57    281.08 o 
  17   3   6      822.96     1180.71    238.51 o 
  19   3   6      309.24      418.38    245.96 o 
  21   3   6      167.88      714.62    272.96 o 
  23   3   6     2234.63     2117.57    337.57 o 
  25   3   6      201.26      817.87    320.80 o 
  27   3   6      108.00      200.76    382.61 o 
 -28   4   6      676.09     1757.25    710.53 o 
 -26   4   6      512.51      752.26    308.71 o 
 -24   4   6     9612.40     9376.05    492.54 o 
 -22   4   6        0.84      337.93    260.73 o 
 -20   4   6     5740.02     6304.17    388.75 o 
 -18   4   6     6208.68     7591.77    390.17 o 
 -16   4   6     6590.30     7053.39    328.26 o 
 -14   4   6    10894.10     9923.83    398.17 o 
 -12   4   6     5403.26     6245.51    349.61 o 
 -10   4   6     1348.90     1857.12    173.94 o 
  -8   4   6      664.79     1236.06    119.79 o 
  -6   4   6     9025.71     8641.93    229.94 o 
  -4   4   6     2311.11     2749.13    157.42 o 
  -2   4   6      212.27      238.04     65.07 o 
   0   4   6     6513.17     6276.88    143.07 o 
   2   4   6    24750.20    24726.57    370.36 o 
   4   4   6      156.42      369.14     73.29 o 
   6   4   6     6330.70     6348.66    164.60 o 
   8   4   6    18294.13    17663.82    273.15 o 
  10   4   6     6650.22     6416.27    225.21 o 
  12   4   6     9878.29     9649.21    317.62 o 
  14   4   6      128.43      409.54    221.29 o 
  16   4   6     1207.93     1140.16    240.98 o 
  18   4   6     8329.62     8827.23    538.36 o 
  20   4   6     8426.47     8489.78    557.13 o 
  22   4   6     2014.93     2190.23    417.12 o 
  24   4   6     1488.86     1520.26    425.03 o 
  26   4   6     3252.87     2686.05    499.72 o 
 -27   5   6     2325.85     3120.35    647.17 o 
 -25   5   6     1932.13     2254.15    359.03 o 
 -23   5   6     2748.00     3576.13    649.46 o 
 -21   5   6      658.95      763.51    338.17 o 
 -19   5   6      158.97      683.32    263.08 o 
 -17   5   6    21698.37    19188.14    606.90 o 
 -15   5   6     9849.94     9778.63    460.50 o 
 -13   5   6      163.44       12.09    238.91 o 
 -11   5   6     5741.07     6396.79    346.22 o 
  -9   5   6    16005.92    15313.04    427.08 o 
  -7   5   6      984.70     1503.83    149.04 o 
  -5   5   6     3412.81     3868.81    196.43 o 
  -3   5   6    12009.08    11671.36    291.95 o 
  -1   5   6     7709.39     7311.17    228.22 o 
   1   5   6    11606.52    11769.80    325.71 o 
   3   5   6    17760.45    17235.90    364.32 o 
   5   5   6    12337.69    11330.11    326.03 o 
   7   5   6     1481.98     1661.99    149.19 o 
   9   5   6    14295.25    13952.02    333.73 o 
  11   5   6     8475.03     7667.87    316.71 o 
  13   5   6     7659.86     7803.98    477.68 o 
  15   5   6     8980.87     8309.46    497.99 o 
  17   5   6    13723.06    12149.25    750.59 o 
  19   5   6     1500.62     1358.84    388.13 o 
  21   5   6     2086.35     2478.20    580.71 o 
  23   5   6     3380.12     3328.85    932.89 o 
  25   5   6      823.04     1048.45    467.03 o 
 -24   6   6     3522.29     4349.81    987.06 o 
 -22   6   6       16.97      422.21    384.39 o 
 -20   6   6     2673.19     3257.25    653.88 o 
 -18   6   6     8819.48     8746.41    456.89 o 
 -16   6   6       70.65      206.20    241.01 o 
 -14   6   6     1515.62     2152.78    278.83 o 
 -12   6   6    17387.80    16429.24    590.28 o 
 -10   6   6      137.05     -125.49    487.76 o 
  -8   6   6      196.23      359.14    242.74 o 
  -6   6   6     6065.63     6020.35    316.30 o 
  -4   6   6      443.66      739.12    191.60 o 
  -2   6   6     2516.79     2520.94    244.69 o 
   0   6   6     4287.95     4438.47    260.97 o 
   2   6   6      341.96      499.50    161.46 o 
   4   6   6     1506.13     1631.02    174.61 o 
   6   6   6    11961.87    10590.21    306.78 o 
   8   6   6     3617.73     3669.77    301.73 o 
  10   6   6      134.58      168.61    194.10 o 
  12   6   6     3066.14     3219.76    322.15 o 
  14   6   6     3585.59     3314.46    852.05 o 
  16   6   6       23.28      -25.65    361.89 o 
  18   6   6     3832.13     4476.87    504.43 o 
  20   6   6     2753.22     3006.27    670.16 o 
  22   6   6     1991.90     1788.77    792.33 o 
 -21   7   6     1058.37     1273.41    533.28 o 
 -19   7   6     2232.68     2598.30   1272.37 o 
 -17   7   6      332.12      774.83    534.47 o 
 -15   7   6     4544.02     4708.44    654.37 o 
 -13   7   6      156.24     1312.26    476.07 o 
 -11   7   6      699.02      319.70    473.39 o 
  -9   7   6       92.15        3.22    363.92 o 
  -7   7   6     3324.53     3459.14    401.18 o 
  -5   7   6     2149.80     1750.60    336.45 o 
  -3   7   6      504.93      540.64    227.91 o 
  -1   7   6      914.31      892.43    211.07 o 
   1   7   6       42.00       -9.88    171.68 o 
   3   7   6     3182.40     3168.67    227.62 o 
   5   7   6      234.26      110.58    182.07 o 
   7   7   6     1007.97      612.50    196.15 o 
   9   7   6      907.90      973.17    381.77 o 
  11   7   6     2666.21     2940.93    342.79 o 
  13   7   6      151.78      -13.74    338.35 o 
  15   7   6       10.43      430.87   1039.38 o 
  17   7   6     2892.01     3765.42    967.03 o 
  19   7   6      864.57     1355.36   1302.13 o 
 -18   8   6      149.64     3417.62   1536.55 o 
 -16   8   6      112.75      177.82    879.88 o 
 -14   8   6      532.85      681.93   1021.81 o 
 -12   8   6      173.09     1453.57   1478.84 o 
 -10   8   6      942.38      545.61    566.99 o 
  -8   8   6      442.00      -81.72    528.69 o 
  -6   8   6      873.82      569.80    543.67 o 
  -4   8   6        3.16      144.04    364.76 o 
  -2   8   6      388.50     1088.88    386.78 o 
   0   8   6     3073.00     3187.48    404.16 o 
   2   8   6     3519.58     3245.87    305.61 o 
   4   8   6     1304.74     1189.93    233.55 o 
   6   8   6       76.44     -144.01    276.21 o 
   8   8   6      138.73      504.21    285.86 o 
  10   8   6      984.48      810.92    419.34 o 
  12   8   6      402.22      329.61    368.27 o 
  14   8   6      294.11      431.49    612.65 o 
  16   8   6     2139.19     6191.70   1425.01 o 
 -11   9   6      646.71      859.35   1243.89 o 
  -9   9   6      213.87      -86.00    643.75 o 
  -7   9   6      591.60     -333.95    633.22 o 
  -5   9   6       16.17      546.52    426.36 o 
  -3   9   6      596.81      975.22    902.31 o 
  -1   9   6      893.86     1059.93    434.19 o 
   1   9   6      860.77      795.15    437.55 o 
   3   9   6       46.55     -330.39    550.83 o 
   5   9   6     3063.77     3307.40    731.66 o 
   7   9   6       58.45      151.21    605.82 o 
   9   9   6     3453.96     3162.25    779.66 o 
 -31   1   7       12.11      693.73    430.00 o 
 -29   1   7      210.95      938.22    400.36 o 
 -27   1   7     2580.43     3574.66    458.83 o 
 -25   1   7     2397.35     2797.57    369.65 o 
 -23   1   7      111.55      432.26    265.17 o 
 -21   1   7     6325.13     6689.18    316.43 o 
 -19   1   7       36.74      385.35    158.06 o 
 -17   1   7      170.16      360.09    133.56 o 
 -15   1   7    16120.00    16301.40    323.52 o 
 -13   1   7     4650.98     4940.36    190.58 o 
 -11   1   7      261.94      360.40     84.16 o 
  -9   1   7      151.57      127.43     71.37 o 
  -7   1   7    37355.71    36536.17    395.81 o 
  -5   1   7     2298.88     2586.46     96.17 o 
  -3   1   7     1446.46     1804.40     66.17 o 
  -1   1   7   177103.55   166986.23   1367.32 o 
   1   1   7     3889.82     3496.44    135.24 o 
   3   1   7     6752.07     6093.16    157.63 o 
   5   1   7     8470.75     8035.10    144.40 o 
   7   1   7    12658.36    11667.58    199.22 o 
   9   1   7     1522.17     2048.08    121.69 o 
  11   1   7    15332.85    14259.80    270.03 o 
  13   1   7     3965.66     3787.15    179.12 o 
  15   1   7     1845.41     1649.32    161.55 o 
  17   1   7     3737.43     3932.77    217.15 o 
  19   1   7     5461.19     5533.18    293.91 o 
  21   1   7      619.26      524.43    240.24 o 
  23   1   7     1367.14     1567.12    296.47 o 
  25   1   7     3683.40     4104.69    378.52 o 
  27   1   7      125.80      317.38    398.14 o 
  29   1   7       78.03      878.61    412.59 o 
 -30   2   7     4027.29     3883.05    518.02 o 
 -28   2   7      274.43      969.10    399.17 o 
 -26   2   7     5463.72     5797.39    511.25 o 
 -24   2   7     4824.14     4699.68    448.44 o 
 -22   2   7     9882.04     9155.99    495.38 o 
 -20   2   7     2275.32     2196.95    233.35 o 
 -18   2   7    28583.82    26090.95    497.28 o 
 -16   2   7     1274.63     1499.53    156.10 o 
 -14   2   7       86.54      258.30    113.75 o 
 -12   2   7    21450.70    21460.76    362.23 o 
 -10   2   7     9615.49     8644.87    228.53 o 
  -8   2   7     3720.68     4121.86    177.28 o 
  -6   2   7    26775.36    27968.62    466.93 o 
  -4   2   7    85889.13    85278.30    845.14 o 
  -2   2   7     3435.42     3423.21     97.02 o 
   0   2   7     7024.65     6041.92    134.92 o 
   2   2   7    37827.94    36175.98    396.01 o 
   4   2   7      658.21      382.22     58.27 o 
   6   2   7    26169.31    24240.64    287.92 o 
   8   2   7    24933.40    23989.43    298.89 o 
  10   2   7     2425.23     2434.08    121.45 o 
  12   2   7     4942.63     5388.04    201.59 o 
  14   2   7    35817.11    32709.81    462.81 o 
  16   2   7     7502.03     7050.77    285.93 o 
  18   2   7      320.22      298.62    175.23 o 
  20   2   7     8703.06     8691.45    388.98 o 
  22   2   7     3490.67     3732.50    375.03 o 
  24   2   7      504.10      834.20    224.37 o 
  26   2   7      968.29      628.58    318.12 o 
  28   2   7     9258.37     8150.59    597.84 o 
 -29   3   7      948.29     2059.95    451.69 o 
 -27   3   7     8362.66     8859.85    617.05 o 
 -25   3   7      270.48      188.23    265.42 o 
 -23   3   7     2225.23     2255.61    295.09 o 
 -21   3   7     1995.33     2293.85    279.30 o 
 -19   3   7     1676.55     3023.56    296.76 o 
 -17   3   7     2078.68     2668.13    246.21 o 
 -15   3   7    15135.46    13471.11    395.85 o 
 -13   3   7    11283.94    10766.12    332.86 o 
 -11   3   7      120.20      153.74    111.35 o 
  -9   3   7    28798.88    26336.38    455.58 o 
  -7   3   7    21594.51    19175.69    293.97 o 
  -5   3   7      126.17      114.12     91.99 o 
  -3   3   7    27375.00    25942.34    352.37 o 
  -1   3   7    23450.53    22451.07    299.09 o 
   1   3   7    33410.61    34298.29    402.40 o 
   3   3   7    26934.46    26528.16    339.24 o 
   5   3   7    14168.75    13027.28    203.15 o 
   7   3   7     6213.94     5851.16    155.72 o 
   9   3   7     8482.54     8731.36    196.19 o 
  11   3   7    14715.25    14455.15    254.19 o 
  13   3   7     1836.59     2142.71    170.14 o 
  15   3   7     1118.98     1597.74    198.75 o 
  17   3   7    15207.91    14632.73    426.44 o 
  19   3   7     4008.26     3713.31    331.84 o 
  21   3   7     1275.04     1282.48    290.79 o 
  23   3   7     3265.83     3285.13    372.11 o 
  25   3   7     4835.10     4998.67    527.58 o 
  27   3   7      361.62      766.01    442.02 o 
 -28   4   7     1542.27     2193.19    452.58 o 
 -26   4   7     2073.56     2793.18    629.45 o 
 -24   4   7     1871.73     2535.01    375.88 o 
 -22   4   7       47.62      435.73    260.87 o 
 -20   4   7      862.29      985.56    255.17 o 
 -18   4   7     4882.55     6089.31    360.80 o 
 -16   4   7     5686.55     5734.06    326.14 o 
 -14   4   7      143.33      608.01    193.93 o 
 -12   4   7    10027.99     9752.97    370.01 o 
 -10   4   7    10281.11    10145.16    279.98 o 
  -8   4   7     2623.39     2879.52    152.24 o 
  -6   4   7     2822.01     3024.07    156.87 o 
  -4   4   7     4277.15     4315.82    260.92 o 
  -2   4   7       85.44      114.46     77.37 o 
   0   4   7     2426.51     2336.86    137.95 o 
   2   4   7    22419.07    22625.41    355.33 o 
   4   4   7      210.08      315.27     69.03 o 
   6   4   7     1427.72     1318.37    101.29 o 
   8   4   7    14304.80    13879.64    245.89 o 
  10   4   7     1469.23     1589.16    127.25 o 
  12   4   7    17977.40    17862.65    359.26 o 
  14   4   7     4325.29     4761.77    310.31 o 
  16   4   7      355.35      635.22    294.43 o 
  18   4   7      506.85      695.31    517.80 o 
  20   4   7     3784.22     3825.17    985.66 o 
  22   4   7     4142.11     4877.00    496.17 o 
  24   4   7      139.79      251.86    404.29 o 
  26   4   7      670.28      378.92    639.15 o 
 -27   5   7       40.85      871.47    523.59 o 
 -25   5   7      270.74      931.09    313.90 o 
 -23   5   7     1450.84     1807.88    327.32 o 
 -21   5   7      719.69     1717.38    584.59 o 
 -19   5   7       30.99     1093.94    283.81 o 
 -17   5   7        4.12     1075.57    245.08 o 
 -15   5   7     6754.94     7062.29    376.77 o 
 -13   5   7     2438.61     2873.07    259.05 o 
 -11   5   7       23.33     -132.89    163.48 o 
  -9   5   7        3.86      422.41    164.62 o 
  -7   5   7      293.48      514.36    123.69 o 
  -5   5   7      259.51      620.94    124.13 o 
  -3   5   7      235.87      396.56    230.60 o 
  -1   5   7     5493.56     5454.47    247.48 o 
   1   5   7     4481.68     4756.02    223.55 o 
   3   5   7     2766.31     3224.38    200.13 o 
   5   5   7      891.85     1197.46    149.97 o 
   7   5   7       98.86      455.42    160.00 o 
   9   5   7      541.54      514.29    181.70 o 
  11   5   7      219.98      670.63    188.83 o 
  13   5   7      179.96      620.31    475.65 o 
  15   5   7       85.05      408.17    466.78 o 
  17   5   7       85.01      740.37    501.33 o 
  19   5   7      236.70      553.89    432.47 o 
  21   5   7      277.86      290.12    388.12 o 
  23   5   7        6.69      117.18    576.18 o 
  25   5   7       12.29      812.54    605.10 o 
 -24   6   7      341.78     1036.34    794.91 o 
 -22   6   7      993.36      674.14    317.72 o 
 -20   6   7      209.66      326.72    290.11 o 
 -18   6   7     2347.70     2958.86    337.23 o 
 -16   6   7      887.17      767.75    255.22 o 
 -14   6   7     3464.78     3835.56    317.61 o 
 -12   6   7    16842.78    16257.12    899.11 o 
 -10   6   7      959.90     1220.16    294.99 o 
  -8   6   7     3792.51     3526.38    370.81 o 
  -6   6   7      113.80      401.64    250.16 o 
  -4   6   7    10564.52    10865.09    385.31 o 
  -2   6   7      129.95      396.50    169.70 o 
   0   6   7      491.98      317.03    166.93 o 
   2   6   7      848.80     1152.11    182.24 o 
   4   6   7     2309.02     2406.87    194.62 o 
   6   6   7      787.84      977.82    176.27 o 
   8   6   7     2107.67     2615.81    239.17 o 
  10   6   7     1627.92     1732.22    232.49 o 
  12   6   7      556.04      407.63    249.50 o 
  14   6   7     1524.59     2008.61    382.93 o 
  16   6   7     2201.31     2892.14    635.57 o 
  18   6   7        4.84        4.95    377.73 o 
  20   6   7     1545.67     1960.17    460.69 o 
  22   6   7     3543.67     3835.82   1765.74 o 
 -21   7   7    10706.29    12805.60   1971.51 o 
 -19   7   7      812.26     1515.91    570.77 o 
 -17   7   7      801.43     1443.86    538.96 o 
 -15   7   7     8047.13     8618.26    788.10 o 
 -13   7   7     5879.75     6327.05    498.79 o 
 -11   7   7     2064.36     1662.20    368.56 o 
  -9   7   7     3696.13     3063.31    405.24 o 
  -7   7   7    15760.34    14145.05    621.87 o 
  -5   7   7       67.74      225.03    544.27 o 
  -3   7   7      549.59      425.83    207.49 o 
  -1   7   7      608.33     1206.72    226.14 o 
   1   7   7       70.76      271.20    220.86 o 
   3   7   7     3171.55     3728.10    244.66 o 
   5   7   7     8549.96     8028.96    331.79 o 
   7   7   7      296.03      376.62    189.59 o 
   9   7   7     2224.64     2421.02    318.78 o 
  11   7   7     8112.75     8117.12    461.85 o 
  13   7   7     1135.09     1798.30    393.11 o 
  15   7   7        7.52      569.17    429.01 o 
  17   7   7     3356.31     4002.35    838.10 o 
  19   7   7     5778.95     5723.37   2192.61 o 
 -16   8   7     1020.09     2030.64   2033.55 o 
 -14   8   7      140.07      481.19    835.56 o 
 -12   8   7     5118.23     5825.11   1027.76 o 
 -10   8   7      398.93     2032.14    641.63 o 
  -8   8   7       35.56      131.53    534.07 o 
  -6   8   7     3371.03     3286.48    699.13 o 
  -4   8   7     1595.59     1457.86    411.02 o 
  -2   8   7       19.60      174.36    360.27 o 
   0   8   7     1516.06     1566.62    265.04 o 
   2   8   7     1887.27     1942.93    246.02 o 
   4   8   7      302.10      242.86    214.83 o 
   6   8   7      289.44       74.78    277.55 o 
   8   8   7     5085.95     5102.05    575.29 o 
  10   8   7      881.05     1022.27    322.49 o 
  12   8   7      300.51      614.47    464.98 o 
  14   8   7     2599.23     2021.09   1159.91 o 
  16   8   7      467.96      662.15    721.21 o 
 -11   9   7      286.06    -1095.19   1095.19 o 
  -9   9   7     2448.21     1337.20    722.59 o 
  -7   9   7       99.63      519.51   1223.54 o 
  -5   9   7     1161.47     1057.91    473.92 o 
  -3   9   7     2170.90     2320.24    735.15 o 
  -1   9   7       32.68      333.71    422.94 o 
   1   9   7       57.72     -432.88    710.44 o 
   3   9   7     3897.65     3088.52    712.65 o 
   5   9   7      712.48      333.54    580.44 o 
   7   9   7      682.13      797.48    639.40 o 
   9   9   7      626.16     1359.29    695.79 o 
 -30   0   8    13313.77    10635.66    981.50 o 
 -28   0   8     7523.94     8229.66   1318.63 o 
 -26   0   8      494.09     1198.39    471.09 o 
 -24   0   8    19353.72    15109.84    787.88 o 
 -22   0   8     2002.16     2499.92    502.59 o 
 -20   0   8    13592.07    11717.88    658.04 o 
 -18   0   8    33388.11    31919.23    658.35 o 
 -16   0   8    35096.02    33014.84    552.25 o 
 -14   0   8     5831.99     5559.70    200.17 o 
 -12   0   8     2702.08     3172.67    350.47 o 
 -10   0   8    35593.11    34537.18    510.37 o 
  -8   0   8    19615.73    19787.66    257.80 o 
  -6   0   8      252.04      489.66     68.84 o 
  -4   0   8    18346.18    19868.50    434.00 o 
  -2   0   8    15740.18    14784.82    252.85 o 
   0   0   8    14447.94    15610.45    516.96 o 
   2   0   8    79992.66    77126.30    997.57 o 
   4   0   8    21804.29    20304.92    385.88 o 
   6   0   8       88.79       46.64     76.31 o 
   8   0   8    84545.45    86375.98   1157.59 o 
  10   0   8    17222.88    15699.18    362.39 o 
  12   0   8      380.14      536.39    159.16 o 
  14   0   8    14272.36    13884.67    406.11 o 
  16   0   8    18885.79    17480.41    474.64 o 
  18   0   8     1133.11     1036.10    219.97 o 
  20   0   8     8178.91     8583.59    466.00 o 
  22   0   8     9871.55     9311.75    518.58 o 
  24   0   8      108.37      378.61    515.02 o 
  26   0   8     1042.58      759.80    501.57 o 
  28   0   8    10024.32     9070.30    875.12 o 
 -31   1   8     1142.65     2081.54    475.25 o 
 -29   1   8       88.63      764.64    399.07 o 
 -27   1   8     5731.28     5423.48    508.34 o 
 -25   1   8     2782.84     3033.08    373.96 o 
 -23   1   8       38.19      529.61    267.28 o 
 -21   1   8     1971.85     2330.06    298.84 o 
 -19   1   8      772.03     1616.30    185.07 o 
 -17   1   8     2072.54     2473.33    169.21 o 
 -15   1   8    12740.32    12620.68    352.68 o 
 -13   1   8     5859.02     5386.28    236.12 o 
 -11   1   8     6187.48     6140.27    183.98 o 
  -9   1   8     8834.57     9641.69    162.68 o 
  -7   1   8     2142.61     2075.51     85.88 o 
  -5   1   8    13553.81    12621.42    164.20 o 
  -3   1   8    43450.29    44514.15    487.85 o 
  -1   1   8    72938.11    72088.72    628.37 o 
   1   1   8   139269.84   136381.48   1376.86 o 
   3   1   8      135.67      187.52     47.85 o 
   5   1   8    25529.15    24470.85    272.25 o 
   7   1   8    28021.49    28476.29    345.77 o 
   9   1   8        3.91       21.33     85.37 o 
  11   1   8     8552.41     8322.60    265.77 o 
  13   1   8    26991.55    27486.78    409.84 o 
  15   1   8     4571.76     4753.57    216.53 o 
  17   1   8     2632.21     2904.96    220.02 o 
  19   1   8    18231.69    16213.00    494.27 o 
  21   1   8     1351.52     1391.65    224.69 o 
  23   1   8     2474.42     2499.20    327.80 o 
  25   1   8     2396.03     2252.75    341.73 o 
  27   1   8      611.06      520.19    384.47 o 
  29   1   8      435.00      793.04    417.77 o 
 -30   2   8     1227.04     1950.04    455.38 o 
 -28   2   8     3534.35     3421.75    483.18 o 
 -26   2   8      137.74      798.31    416.43 o 
 -24   2   8       90.91      882.55    373.48 o 
 -22   2   8     1853.27     2150.86    261.15 o 
 -20   2   8      627.03     1218.60    207.82 o 
 -18   2   8     5124.85     5633.42    340.93 o 
 -16   2   8     3110.65     3560.71    198.36 o 
 -14   2   8     4653.37     5594.62    219.48 o 
 -12   2   8       40.72       95.93    115.67 o 
 -10   2   8     4914.93     5133.25    184.88 o 
  -8   2   8    22101.42    22840.04    356.98 o 
  -6   2   8     4415.88     4349.99    121.93 o 
  -4   2   8     3214.47     3341.90    105.71 o 
  -2   2   8    15711.97    16341.27    239.08 o 
   0   2   8      252.72      285.65     60.28 o 
   2   2   8      134.34      171.17     66.56 o 
   4   2   8     1174.74     1509.71     80.52 o 
   6   2   8     6379.38     7529.83    159.64 o 
   8   2   8     4453.76     4987.46    148.85 o 
  10   2   8    14608.34    14190.28    238.61 o 
  12   2   8     7546.99     7391.14    232.34 o 
  14   2   8     7353.65     7883.97    254.00 o 
  16   2   8     2447.76     2513.35    214.24 o 
  18   2   8      609.16      639.59    188.02 o 
  20   2   8     1092.74     1035.16    259.92 o 
  22   2   8     1681.47     1828.41    303.02 o 
  24   2   8      477.70      606.69    297.86 o 
  26   2   8      382.94      802.50    306.73 o 
  28   2   8      718.77      714.59    422.84 o 
 -29   3   8     3331.82     3937.57    507.39 o 
 -27   3   8      387.93     1533.84    435.07 o 
 -25   3   8      963.11     1656.47    390.31 o 
 -23   3   8      188.06      407.03    244.52 o 
 -21   3   8     5605.28     5849.41    364.25 o 
 -19   3   8    30410.46    28026.04    759.24 o 
 -17   3   8    21427.58    19756.62    492.96 o 
 -15   3   8      109.78      418.49    160.30 o 
 -13   3   8     4318.84     5590.71    283.69 o 
 -11   3   8      472.25      627.15    132.82 o 
  -9   3   8     2267.98     2228.12    161.55 o 
  -7   3   8      157.77      247.66     84.32 o 
  -5   3   8     1264.42     1629.84    124.29 o 
  -3   3   8       32.17      168.37     42.15 o 
  -1   3   8     2486.67     2932.00    122.40 o 
   1   3   8     2761.64     3620.72    134.11 o 
   3   3   8       90.60      314.71     78.15 o 
   5   3   8     9650.81     9378.98    175.30 o 
   7   3   8      713.90      927.19     92.73 o 
   9   3   8      402.88      565.71     98.24 o 
  11   3   8     1348.99     1463.74    123.73 o 
  13   3   8       51.46      109.02    135.00 o 
  15   3   8      989.37     1655.16    199.06 o 
  17   3   8       13.34      403.34    187.98 o 
  19   3   8       32.71      426.09    247.79 o 
  21   3   8      506.58      621.16    282.04 o 
  23   3   8      541.95      726.41    380.99 o 
  25   3   8      476.92      167.54    414.01 o 
  27   3   8      773.07      836.85    446.17 o 
 -28   4   8     4055.76     4769.12    736.27 o 
 -26   4   8      385.92      677.04    347.80 o 
 -24   4   8     3746.59     4185.39    370.53 o 
 -22   4   8     7178.88     7241.48    428.18 o 
 -20   4   8      158.87      931.54    248.78 o 
 -18   4   8     2321.93     2298.52    268.65 o 
 -16   4   8     3629.84     4453.67    300.08 o 
 -14   4   8      269.90      340.88    171.82 o 
 -12   4   8     1299.90     1396.28    231.91 o 
 -10   4   8    13486.20    12397.48    557.61 o 
  -8   4   8       79.65      133.37     93.64 o 
  -6   4   8     9803.20     9774.36    243.87 o 
  -4   4   8    21086.54    20565.04    445.94 o 
  -2   4   8     5101.05     5322.60    159.20 o 
   0   4   8     3073.46     3462.06    160.09 o 
   2   4   8    37340.99    37195.03    461.26 o 
   4   4   8     5709.65     5499.04    187.90 o 
   6   4   8      219.56      418.65     81.82 o 
   8   4   8     9988.31     9590.31    246.79 o 
  10   4   8     7535.67     7256.55    235.29 o 
  12   4   8    11250.75    11152.05    350.07 o 
  14   4   8     2705.08     3214.58    284.62 o 
  16   4   8     3703.06     4227.55    412.58 o 
  18   4   8     4187.66     3276.88    458.49 o 
  20   4   8      431.00     1074.02    476.99 o 
  22   4   8     5823.93     5847.52    535.31 o 
  24   4   8     1314.65     1750.26    463.79 o 
  26   4   8      358.64      367.00    452.05 o 
 -27   5   8     4431.30     4561.70    536.32 o 
 -25   5   8     4578.55     5281.69    960.88 o 
 -23   5   8      313.57      570.79    293.42 o 
 -21   5   8    10769.34     9867.42    512.07 o 
 -19   5   8    20204.08    15802.14    530.49 o 
 -17   5   8     3896.11     4253.87    329.57 o 
 -15   5   8     1450.98     1423.15    239.15 o 
 -13   5   8    12146.38    11658.80    434.66 o 
 -11   5   8     1141.46      960.50    197.99 o 
  -9   5   8     6230.74     5786.14    306.61 o 
  -7   5   8    20329.68    19048.65    374.39 o 
  -5   5   8     7479.15     6764.56    461.22 o 
  -3   5   8     5260.98     4865.36    242.25 o 
  -1   5   8     5662.66     5597.92    233.61 o 
   1   5   8     2356.18     2566.57    186.50 o 
   3   5   8       35.61      129.83    132.82 o 
   5   5   8    15348.59    14689.52    323.38 o 
   7   5   8    11725.09    11165.85    344.06 o 
   9   5   8        3.32       57.87    165.71 o 
  11   5   8     3562.83     3392.75    420.62 o 
  13   5   8     6104.96     6214.76    551.17 o 
  15   5   8       22.01      335.41    317.59 o 
  17   5   8     5358.63     6112.02    544.49 o 
  19   5   8      988.54      719.38    585.65 o 
  21   5   8      516.57      724.37    402.87 o 
  23   5   8     1826.12     1814.40    588.86 o 
 -24   6   8     2451.45     2583.95    408.98 o 
 -22   6   8     1983.43     2350.23    526.35 o 
 -20   6   8       13.60      -35.53    271.48 o 
 -18   6   8     2235.53     2565.59    320.97 o 
 -16   6   8     2380.96     2204.77    302.17 o 
 -14   6   8      154.34      -12.49    289.40 o 
 -12   6   8     1434.09     1839.52    339.49 o 
 -10   6   8     2048.81     2210.77    342.64 o 
  -8   6   8     1173.98     1333.21    293.85 o 
  -6   6   8     6151.85     5915.87    441.82 o 
  -4   6   8    20721.41    19675.18   1014.36 o 
  -2   6   8     3194.89     3347.62    242.46 o 
   0   6   8     1830.19     1896.16    199.03 o 
   2   6   8     7121.53     6808.61    292.99 o 
   4   6   8      104.81      266.87    154.90 o 
   6   6   8     2774.24     2354.79    203.41 o 
   8   6   8     8882.43     8900.24    351.02 o 
  10   6   8     1898.73     2052.96    249.43 o 
  12   6   8        5.70      232.02    249.36 o 
  14   6   8     4320.45     3697.36    560.85 o 
  16   6   8     5675.53     5758.50    773.57 o 
  18   6   8      991.38      862.80    418.30 o 
  20   6   8      180.76      451.41    434.08 o 
  22   6   8     3168.16     4304.67   1987.87 o 
 -21   7   8     1062.42     6410.57   1478.20 o 
 -19   7   8     1876.92      947.93    565.82 o 
 -17   7   8      327.22     2253.91   1363.12 o 
 -15   7   8      184.11      896.14    527.07 o 
 -13   7   8     2665.96     2645.19    566.34 o 
 -11   7   8      352.24      830.62    605.70 o 
  -9   7   8     1355.23     1144.68    353.20 o 
  -7   7   8     2741.22     3108.01    394.06 o 
  -5   7   8       44.60      404.00    283.19 o 
  -3   7   8     2613.53     2492.64    257.31 o 
  -1   7   8       19.12      137.07    201.16 o 
   1   7   8     2176.33     2452.46    265.06 o 
   3   7   8      215.90      723.78    211.47 o 
   5   7   8      640.25      762.61    206.72 o 
   7   7   8      767.69     1105.74    407.16 o 
   9   7   8       33.07      -86.69    249.98 o 
  11   7   8      101.32      811.34    392.27 o 
  13   7   8      572.51     1805.78    934.07 o 
  15   7   8      618.18     1093.60    418.51 o 
  17   7   8       57.61      434.42    475.12 o 
  19   7   8      130.87      316.32    609.32 o 
 -16   8   8       34.08      667.03    821.39 o 
 -14   8   8      448.21     1273.48    570.69 o 
 -12   8   8     1015.43     1110.87    624.18 o 
 -10   8   8      816.52     1108.03    596.14 o 
  -8   8   8     1331.83     1598.48    624.60 o 
  -6   8   8      767.09     1331.47    425.52 o 
  -4   8   8       15.77      657.03    391.30 o 
  -2   8   8       85.78      445.67    279.28 o 
   0   8   8      149.75       -9.24    207.03 o 
   2   8   8        7.65      218.55    233.80 o 
   4   8   8      422.15      520.07    224.36 o 
   6   8   8      200.65      684.91    305.14 o 
   8   8   8      172.87     -156.15    300.17 o 
  10   8   8       32.45      351.37    328.35 o 
  12   8   8      445.99      545.63    808.25 o 
  14   8   8      555.28     1342.36   1656.88 o 
 -11   9   8     1724.69     3583.08   1413.78 o 
  -9   9   8      933.05     1600.28   1054.84 o 
  -7   9   8     1561.45     2209.52    516.92 o 
  -5   9   8      704.41      799.02   1004.16 o 
  -3   9   8       69.05      157.61    425.11 o 
  -1   9   8     5908.02     4883.62    642.05 o 
   1   9   8      145.00      -47.32    416.71 o 
   3   9   8      284.24      785.42    578.69 o 
   5   9   8     1080.48     1385.23    653.30 o 
   7   9   8     2058.90     2200.66    720.97 o 
 -31   1   9     3699.89     4422.82    612.62 o 
 -29   1   9        8.25      552.63    389.07 o 
 -27   1   9      557.29     1184.18    369.06 o 
 -25   1   9     5721.75     6276.04    531.70 o 
 -23   1   9      239.87      403.05    269.72 o 
 -21   1   9       14.68      176.60    224.21 o 
 -19   1   9    12141.56    12847.25    363.21 o 
 -17   1   9      160.22      379.79    125.06 o 
 -15   1   9      229.27      318.93    107.04 o 
 -13   1   9    18742.66    18186.63    319.80 o 
 -11   1   9    10719.91    10744.03    178.85 o 
  -9   1   9     6088.72     6057.12    128.82 o 
  -7   1   9    47957.23    48049.11    427.14 o 
  -5   1   9     1670.52     1682.78     72.02 o 
  -3   1   9     3339.88     3285.87     95.14 o 
  -1   1   9    10873.72    10959.54    157.25 o 
   1   1   9    33809.41    30378.40    335.34 o 
   3   1   9      183.85      181.83     49.30 o 
   5   1   9     2764.33     2900.38    107.73 o 
   7   1   9    26144.99    24394.96    306.28 o 
   9   1   9     6750.08     6481.98    185.15 o 
  11   1   9     6176.20     5498.78    202.59 o 
  13   1   9     6352.37     6418.47    242.45 o 
  15   1   9     6728.00     6811.25    252.47 o 
  17   1   9     1049.78     1245.97    193.85 o 
  19   1   9     4854.07     5509.06    288.98 o 
  21   1   9     4893.14     4976.69    314.25 o 
  23   1   9       91.98      833.16    286.42 o 
  25   1   9     1615.72     1215.27    316.88 o 
  27   1   9     2259.18     2360.02    427.23 o 
 -30   2   9     1638.71     1559.89    438.96 o 
 -28   2   9     7875.10     8596.58    612.86 o 
 -26   2   9      811.27     1052.14    364.46 o 
 -24   2   9     5711.71     5642.08   1037.56 o 
 -22   2   9    10214.74     9001.78    394.36 o 
 -20   2   9     2767.69     3133.52    281.22 o 
 -18   2   9     2563.23     2925.57    203.29 o 
 -16   2   9    14409.08    13042.36    320.24 o 
 -14   2   9    40497.21    37086.13    534.26 o 
 -12   2   9     2191.61     2850.66    159.83 o 
 -10   2   9    10806.08     9795.94    235.79 o 
  -8   2   9    17839.09    17180.98    287.10 o 
  -6   2   9     1293.69     1418.68     80.71 o 
  -4   2   9     4434.58     3669.90    109.43 o 
  -2   2   9    27366.91    26238.30    333.47 o 
   0   2   9      424.03      397.51     66.60 o 
   2   2   9     4996.30     4746.74    204.76 o 
   4   2   9    14867.94    13330.88    209.23 o 
   6   2   9    10514.07     9927.28    183.18 o 
   8   2   9     9310.85     9346.61    191.33 o 
  10   2   9    22722.71    20801.23    299.45 o 
  12   2   9     6175.31     6141.70    222.95 o 
  14   2   9     3426.32     3399.38    197.03 o 
  16   2   9    30095.87    27820.58    491.61 o 
  18   2   9     4882.84     5313.38    281.27 o 
  20   2   9     1492.84     1613.24    273.86 o 
  22   2   9     7138.28     6953.41    409.19 o 
  24   2   9     9375.50     8186.88    456.05 o 
  26   2   9       44.18      457.68    311.26 o 
  28   2   9     2262.91     2134.57    573.60 o 
 -29   3   9      657.56     1810.46    437.39 o 
 -27   3   9     1469.25     1892.59    527.94 o 
 -25   3   9     8369.26     8367.48    844.69 o 
 -23   3   9      417.16      645.81    248.96 o 
 -21   3   9     1337.98     1750.76    261.38 o 
 -19   3   9     9829.72     9765.54    439.31 o 
 -17   3   9      507.11      841.77    188.58 o 
 -15   3   9     9667.84     8531.88    337.48 o 
 -13   3   9    13315.01    12796.87    395.79 o 
 -11   3   9     9690.13     8981.59    440.47 o 
  -9   3   9      473.12      521.02    128.20 o 
  -7   3   9    20939.90    20514.99    314.14 o 
  -5   3   9    20484.42    20361.78    310.19 o 
  -3   3   9       11.33       69.95     38.13 o 
  -1   3   9      926.12      776.14     84.35 o 
   1   3   9    30567.43    28404.76    362.19 o 
   3   3   9     2067.21     2210.89    119.88 o 
   5   3   9     3008.75     2709.96    136.80 o 
   7   3   9    10847.32    10237.28    207.52 o 
   9   3   9    19488.72    18220.93    282.08 o 
  11   3   9    20664.32    19884.80    311.65 o 
  13   3   9      220.21      150.72    143.74 o 
  15   3   9    30969.95    29545.81    607.23 o 
  17   3   9     2950.92     2924.96    245.42 o 
  19   3   9     6718.17     7381.21    568.75 o 
  21   3   9     5300.22     5655.08    494.38 o 
  23   3   9      121.87      519.86    382.21 o 
  25   3   9      697.41      500.24    417.96 o 
  27   3   9     5023.00     4899.12    582.62 o 
 -28   4   9     3171.15     3599.80    495.00 o 
 -26   4   9      435.25      695.55    310.34 o 
 -24   4   9       13.18      358.07    269.50 o 
 -22   4   9     4741.45     5589.76    606.42 o 
 -20   4   9     8322.75     7998.36    502.59 o 
 -18   4   9     2498.71     3027.62    284.74 o 
 -16   4   9     2486.40     3282.84    293.71 o 
 -14   4   9     3426.64     3979.01    275.47 o 
 -12   4   9      192.88      276.81    157.37 o 
 -10   4   9     2530.98     2832.39    219.77 o 
  -8   4   9     3962.14     4302.82    464.50 o 
  -6   4   9     5592.44     6433.57    209.20 o 
  -4   4   9     2120.86     2393.80    129.77 o 
  -2   4   9     8667.51     8299.71    234.06 o 
   0   4   9      627.59      824.13    112.90 o 
   2   4   9     3894.49     4581.99    173.53 o 
   4   4   9     6808.22     7165.94    205.96 o 
   6   4   9      539.32      579.29    118.66 o 
   8   4   9      105.26       17.76    116.98 o 
  10   4   9    10181.42     9764.05    273.08 o 
  12   4   9     8114.93     8105.28    328.70 o 
  14   4   9      729.66      734.05    238.51 o 
  16   4   9     7872.69     7040.84    489.64 o 
  18   4   9     1743.07     1528.42    659.55 o 
  20   4   9      739.18      989.45    381.95 o 
  22   4   9     3710.23     4558.06    510.08 o 
  24   4   9     1667.92     1926.15    473.47 o 
  26   4   9       20.95      406.43   1175.94 o 
 -27   5   9      458.28     1512.27    562.90 o 
 -25   5   9      290.97     1041.20    328.54 o 
 -23   5   9      329.15      588.01    297.76 o 
 -21   5   9       41.52      802.04    277.33 o 
 -19   5   9       41.60      841.94    325.77 o 
 -17   5   9     2543.78     2573.29    308.02 o 
 -15   5   9      321.11      489.30    209.96 o 
 -13   5   9        8.58      456.47    214.16 o 
 -11   5   9      484.53      983.54    193.89 o 
  -9   5   9        5.64       87.23    160.50 o 
  -7   5   9     1048.35     1041.96    135.29 o 
  -5   5   9     7062.54     8051.16    709.12 o 
  -3   5   9     5701.86     5781.54    323.13 o 
  -1   5   9     3840.40     3424.72    202.56 o 
   1   5   9      530.18      686.61    146.64 o 
   3   5   9     1193.58     1415.88    170.88 o 
   5   5   9     3356.07     3341.94    200.42 o 
   7   5   9      563.90      693.43    176.30 o 
   9   5   9       36.66       68.57    176.29 o 
  11   5   9     1411.76     1288.59    217.06 o 
  13   5   9      114.08      495.39    210.02 o 
  15   5   9        0.04       61.88    309.86 o 
  17   5   9      132.59      256.12    445.54 o 
  19   5   9      499.26      277.73    381.57 o 
  21   5   9       23.03     1053.79    621.82 o 
  23   5   9       59.00      436.10    438.63 o 
 -24   6   9       62.20      200.39    337.87 o 
 -22   6   9     1496.00      882.38    333.71 o 
 -20   6   9       55.39      101.72    280.22 o 
 -18   6   9     1040.05     1166.93    354.51 o 
 -16   6   9     1293.27     1381.54    397.65 o 
 -14   6   9     1103.64     1729.21    363.77 o 
 -12   6   9      823.95      681.39    304.41 o 
 -10   6   9     3309.13     3426.75    517.95 o 
  -8   6   9     7296.98     7181.82    483.44 o 
  -6   6   9      616.36      991.49    277.20 o 
  -4   6   9     3082.75     3062.95    239.70 o 
  -2   6   9    11842.43    11609.83    365.65 o 
   0   6   9     1337.10     1670.20    196.94 o 
   2   6   9      849.04      939.96    184.30 o 
   4   6   9     3091.55     3404.11    223.03 o 
   6   6   9       22.10      130.74    161.90 o 
   8   6   9        9.43      191.14    195.13 o 
  10   6   9      698.74     1078.88    227.22 o 
  12   6   9      213.49       71.92    253.27 o 
  14   6   9      258.62      408.04    349.43 o 
  16   6   9     1582.78     2039.49    668.24 o 
  18   6   9      673.44     1600.35    434.36 o 
  20   6   9      518.99      627.95    443.44 o 
  22   6   9      456.49     1521.12    837.83 o 
 -21   7   9       25.18     1271.52    880.90 o 
 -19   7   9     5063.45     5689.78    756.95 o 
 -17   7   9     6413.13     6636.70   1226.61 o 
 -15   7   9      896.88      781.21    345.21 o 
 -13   7   9     7737.60     7722.91    595.45 o 
 -11   7   9      972.07     1339.46    476.75 o 
  -9   7   9     1198.22     1209.11    344.72 o 
  -7   7   9     6372.27     6838.80    525.36 o 
  -5   7   9     9965.02     9817.51    452.52 o 
  -3   7   9      584.87      749.91    260.60 o 
  -1   7   9     6376.44     6394.11    394.07 o 
   1   7   9    12840.56    12396.15    415.08 o 
   3   7   9       90.14      229.36    191.91 o 
   5   7   9     1445.71     1545.06    212.81 o 
   7   7   9     4179.86     4058.83    301.29 o 
   9   7   9     1798.91     1988.32    316.43 o 
  11   7   9       76.09      -31.87    279.54 o 
  13   7   9     6660.54     8773.50   1404.30 o 
  15   7   9      675.32     1037.27   1181.99 o 
  17   7   9      374.34      903.12    427.94 o 
  19   7   9     4065.40     5070.75   2188.66 o 
 -16   8   9     1303.62      665.81   1288.03 o 
 -14   8   9      436.28     1803.49   2102.46 o 
 -12   8   9     2552.41     2225.55    699.34 o 
 -10   8   9     1731.22     2212.48    666.25 o 
  -8   8   9     5223.56     6232.64    867.47 o 
  -6   8   9       53.51      286.77    385.46 o 
  -4   8   9     5862.22     5483.70    527.16 o 
  -2   8   9     3981.34     4091.88    392.60 o 
   0   8   9      148.78      297.33    217.18 o 
   2   8   9      257.68      292.22    214.72 o 
   4   8   9     5647.51     5709.90    331.92 o 
   6   8   9       31.63     -131.85    281.89 o 
   8   8   9      651.66      812.17    432.34 o 
  10   8   9     1650.73     1130.83    382.93 o 
  12   8   9       35.66     1815.84   1736.49 o 
  14   8   9      125.77     1737.66   1673.92 o 
  -7   9   9     1178.98     1335.18    493.33 o 
  -5   9   9      294.13      397.62    453.75 o 
  -3   9   9      247.36      903.66    531.52 o 
  -1   9   9     1390.78      766.49    446.58 o 
   1   9   9     3099.12     2698.57    505.28 o 
   3   9   9       95.43     -160.89    615.69 o 
   5   9   9      485.71       -0.77    597.85 o 
   7   9   9     1783.64     1160.89    676.80 o 
 -30   0  10      620.14     1306.75    664.26 o 
 -28   0  10     7646.49     7856.33    939.59 o 
 -26   0  10     7571.99     7229.34    690.54 o 
 -24   0  10      936.39     2026.21    457.56 o 
 -22   0  10    32482.77    26688.88    949.51 o 
 -20   0  10    12091.11    10805.57    976.16 o 
 -18   0  10    16395.24    14477.48    663.15 o 
 -16   0  10    26553.75    25733.37    458.81 o 
 -14   0  10     5163.07     4757.18    207.83 o 
 -12   0  10     5718.46     6310.93    176.26 o 
 -10   0  10     3737.27     3384.37    124.69 o 
  -8   0  10     8566.52     7069.88    159.62 o 
  -6   0  10    17674.16    17401.62    294.87 o 
  -4   0  10     1614.82     2021.90    115.41 o 
  -2   0  10    35893.05    34111.77    483.98 o 
   0   0  10     6358.96     5294.25    169.55 o 
   2   0  10    30985.04    31014.34    601.61 o 
   4   0  10      308.03      292.11     79.41 o 
   6   0  10    33277.04    32802.68    466.40 o 
   8   0  10     7263.28     7213.11    258.90 o 
  10   0  10    22890.77    21542.50    452.66 o 
  12   0  10    24241.69    24087.46    504.94 o 
  14   0  10     5318.09     5808.64    304.52 o 
  16   0  10      889.63      951.63    215.81 o 
  18   0  10    33073.15    30277.33    832.35 o 
  20   0  10      431.73      616.74    305.23 o 
  22   0  10      101.49      193.94    356.31 o 
  24   0  10     9790.61     8606.78    558.16 o 
  26   0  10     1881.37     1004.28    512.04 o 
  28   0  10     4431.62     5160.07    779.58 o 
 -31   1  10     3312.24     4471.90    607.36 o 
 -29   1  10     2437.20     2896.12    604.91 o 
 -27   1  10      405.59      985.75    356.99 o 
 -25   1  10     3956.21     4442.68    447.36 o 
 -23   1  10     6300.64     7524.96    503.36 o 
 -21   1  10      287.22      435.62    229.62 o 
 -19   1  10    42008.63    39251.95    647.30 o 
 -17   1  10     4862.03     5393.58    223.98 o 
 -15   1  10     4400.93     4901.71    197.11 o 
 -13   1  10     4307.32     4090.40    148.12 o 
 -11   1  10    48342.14    48553.81    505.57 o 
  -9   1  10     2270.98     3499.56     95.58 o 
  -7   1  10     2260.82     2899.54     87.85 o 
  -5   1  10    33581.35    33732.32    336.34 o 
  -3   1  10      234.03      947.31     88.91 o 
  -1   1  10     6882.51     6913.34    129.47 o 
   1   1  10      585.67      890.30     72.99 o 
   3   1  10    11926.19    10705.74    165.73 o 
   5   1  10     1925.71     2279.04    102.71 o 
   7   1  10    26549.05    27155.22    334.11 o 
   9   1  10     8573.81     8897.44    281.73 o 
  11   1  10    10377.26    10506.45    267.13 o 
  13   1  10     7876.83     7564.92    247.69 o 
  15   1  10    12871.97    11750.85    304.07 o 
  17   1  10      485.42      794.35    192.14 o 
  19   1  10      310.35      424.58    201.01 o 
  21   1  10     8447.65     8579.52    357.44 o 
  23   1  10     1766.01     2351.65    345.16 o 
  25   1  10      192.95       68.83    294.09 o 
  27   1  10     1566.09     1497.19    418.13 o 
 -30   2  10      974.56     1059.05    417.15 o 
 -28   2  10     2026.47     1926.76    421.33 o 
 -26   2  10      388.30     1111.61    518.24 o 
 -24   2  10        7.28      605.24    311.81 o 
 -22   2  10     2357.43     2631.82    276.18 o 
 -20   2  10     9109.04     8580.34    369.78 o 
 -18   2  10      869.49     1135.86    194.23 o 
 -16   2  10      708.48      783.16    142.10 o 
 -14   2  10     1392.92     1883.70    152.32 o 
 -12   2  10     3301.69     4422.51    290.02 o 
 -10   2  10     3588.92     4021.33    192.97 o 
  -8   2  10     1270.09     1815.98    116.08 o 
  -6   2  10      665.16     1164.61     71.91 o 
  -4   2  10       85.33      262.26     55.81 o 
  -2   2  10      138.81      339.69     64.72 o 
   0   2  10    31178.22    34236.51    392.16 o 
   2   2  10    10638.43    12355.75    231.18 o 
   4   2  10     8823.83     9251.04    185.66 o 
   6   2  10     3879.21     4389.78    139.29 o 
   8   2  10     3066.54     3614.38    139.12 o 
  10   2  10       81.64        3.32     96.16 o 
  12   2  10     2169.11     2301.29    175.18 o 
  14   2  10     6088.30     6483.04    249.39 o 
  16   2  10      976.66      993.37    192.50 o 
  18   2  10     5050.19     5306.44    282.96 o 
  20   2  10     1502.12     1736.83    238.20 o 
  22   2  10       72.94      449.97    273.87 o 
  24   2  10     3163.66     2973.88    359.18 o 
  26   2  10       99.91      -11.45    387.53 o 
  28   2  10     2827.22     3267.52    910.85 o 
 -29   3  10      497.52     1387.09    729.07 o 
 -27   3  10      331.63      995.86    562.50 o 
 -25   3  10       39.73      674.78    434.82 o 
 -23   3  10     1986.89     2154.17    287.95 o 
 -21   3  10        0.26      112.90    210.82 o 
 -19   3  10     1066.94     1664.25    258.03 o 
 -17   3  10       24.31      464.94    179.77 o 
 -15   3  10       51.41      209.87    157.64 o 
 -13   3  10     1277.90     1714.23    196.01 o 
 -11   3  10     7166.70     7814.96    314.54 o 
  -9   3  10    10115.69    11157.90    448.88 o 
  -7   3  10     3682.69     4428.11    158.22 o 
  -5   3  10     5761.76     5262.53    146.06 o 
  -3   3  10      345.94      651.29     84.38 o 
  -1   3  10     2455.83     2714.73    122.99 o 
   1   3  10    15276.98    15826.73    257.65 o 
   3   3  10    11210.16    11612.96    246.98 o 
   5   3  10       50.71      180.90     97.90 o 
   7   3  10     3447.99     3299.87    140.61 o 
   9   3  10       21.11       68.25     97.46 o 
  11   3  10     6618.78     6446.28    206.86 o 
  13   3  10     7992.55     7434.95    296.01 o 
  15   3  10      746.95      885.97    195.72 o 
  17   3  10      333.40      568.26    202.10 o 
  19   3  10       32.31       47.46    335.31 o 
  21   3  10     3718.13     3710.35    457.59 o 
  23   3  10       72.30      196.47    430.60 o 
  25   3  10      488.15      491.94    429.23 o 
  27   3  10     1812.74     2107.39    553.13 o 
 -28   4  10     5339.98     5032.31    828.26 o 
 -26   4  10     2684.70     3391.86    653.16 o 
 -24   4  10       45.01      467.46    270.70 o 
 -22   4  10     1023.21     1391.98    281.69 o 
 -20   4  10     5277.09     6568.19    391.02 o 
 -18   4  10     1760.64     2190.28    263.04 o 
 -16   4  10     4017.55     4105.47    294.51 o 
 -14   4  10    11211.21    11358.93    412.99 o 
 -12   4  10     2132.73     2710.62    237.15 o 
 -10   4  10     2071.22     2230.10    210.84 o 
  -8   4  10    22767.93    21174.52    373.77 o 
  -6   4  10     7101.23     6884.55    264.78 o 
  -4   4  10     1848.61     2261.09    125.46 o 
  -2   4  10     8460.34     8165.75    236.19 o 
   0   4  10    22089.87    21190.57    518.83 o 
   2   4  10     1254.40     1565.89    127.47 o 
   4   4  10     5139.73     4838.21    188.37 o 
   6   4  10     6070.68     6314.81    238.21 o 
   8   4  10      860.05      755.81    136.92 o 
  10   4  10    19157.98    17539.15    344.62 o 
  12   4  10     5779.61     5339.19    290.97 o 
  14   4  10      290.67      401.59    236.02 o 
  16   4  10     2084.88     2675.68    378.14 o 
  18   4  10     4261.90     3959.66    447.37 o 
  20   4  10       28.27      -57.44    627.89 o 
  22   4  10      443.58      386.93    394.56 o 
  24   4  10     4366.21     5899.64   1272.76 o 
 -27   5  10      106.07      740.99    452.95 o 
 -25   5  10     3150.45     3040.26    801.20 o 
 -23   5  10     3833.48     3810.84    790.64 o 
 -21   5  10     2040.96     2429.22    402.48 o 
 -19   5  10     2083.25     2622.79    314.73 o 
 -17   5  10     2319.12     2413.23    280.90 o 
 -15   5  10     1162.60      993.09    235.75 o 
 -13   5  10     4370.65     4734.92    319.14 o 
 -11   5  10    16548.97    14830.39    444.55 o 
  -9   5  10      241.25      335.16    160.32 o 
  -7   5  10     2863.26     3129.85    323.61 o 
  -5   5  10    37003.74    35807.40    727.40 o 
  -3   5  10     1372.66     1312.50    156.73 o 
  -1   5  10     1474.84     1642.28    168.96 o 
   1   5  10    27858.89    25837.39    459.70 o 
   3   5  10    24149.75    23160.63    463.38 o 
   5   5  10       31.59      172.24    141.49 o 
   7   5  10    12379.86    12261.01    363.80 o 
   9   5  10     6061.57     6264.71    268.91 o 
  11   5  10      366.21      503.75    200.46 o 
  13   5  10     2346.58     2412.86    264.34 o 
  15   5  10     4684.36     4826.90    459.77 o 
  17   5  10     2784.28     3090.18    440.00 o 
  19   5  10     1764.13     1591.08    424.25 o 
  21   5  10     7182.48     6730.69    599.15 o 
  23   5  10      392.71      313.52    470.83 o 
 -24   6  10        0.40      181.74    441.28 o 
 -22   6  10       83.85      -97.37    372.69 o 
 -20   6  10     1930.81     1474.28    413.74 o 
 -18   6  10      626.87      592.83    340.41 o 
 -16   6  10     3671.65     4243.31    444.35 o 
 -14   6  10     4835.38     4840.46    469.77 o 
 -12   6  10     4506.13     4463.34    858.17 o 
 -10   6  10     7806.58     7212.38    482.58 o 
  -8   6  10     2781.86     2956.64    373.06 o 
  -6   6  10     1793.81     2430.39    285.33 o 
  -4   6  10      782.84      737.01    183.32 o 
  -2   6  10     3021.22     2906.22    241.24 o 
   0   6  10     5632.74     5965.42    307.30 o 
   2   6  10        8.69       79.60    189.45 o 
   4   6  10     6933.42     7300.14    374.83 o 
   6   6  10     2492.24     2664.55    241.62 o 
   8   6  10        8.04     -164.27    193.04 o 
  10   6  10      897.32     1170.75    235.70 o 
  12   6  10     1976.28     2171.42    462.61 o 
  14   6  10       95.75      343.55    437.60 o 
  16   6  10     2313.61     2813.57    444.90 o 
  18   6  10     3059.19     3069.86    627.42 o 
  20   6  10      436.14     1392.82    950.49 o 
 -21   7  10       66.46      288.01    861.61 o 
 -19   7  10       49.41     -321.39    495.23 o 
 -17   7  10       14.92     -225.43    461.75 o 
 -15   7  10     2249.72     2250.10    412.61 o 
 -13   7  10       16.90     -134.46    335.18 o 
 -11   7  10     2084.47     2248.60    407.95 o 
  -9   7  10      715.43      622.06    394.88 o 
  -7   7  10      509.92      461.79    365.10 o 
  -5   7  10     2553.78     2471.85    316.61 o 
  -3   7  10     1023.62     1321.97    282.76 o 
  -1   7  10      145.54      295.87    217.60 o 
   1   7  10     2732.61     2532.96    269.69 o 
   3   7  10      708.16      846.09    222.21 o 
   5   7  10      439.67      477.29    207.71 o 
   7   7  10      861.62     1188.89    243.56 o 
   9   7  10      483.87      998.92    313.42 o 
  11   7  10       81.94      542.37    471.05 o 
  13   7  10      625.37     1013.13    320.73 o 
  15   7  10      474.37     1070.56    614.05 o 
  17   7  10      780.84      711.82    913.98 o 
 -16   8  10      168.42     -781.50   1241.02 o 
 -14   8  10      377.83      543.85    556.74 o 
 -12   8  10       82.71      524.20    608.99 o 
 -10   8  10      176.52      900.41    459.12 o 
  -8   8  10       12.16      332.46    395.52 o 
  -6   8  10      212.26      455.55    307.47 o 
  -4   8  10      452.37      494.63    300.20 o 
  -2   8  10     1204.66     1301.47    335.32 o 
   0   8  10      297.84      835.61    313.14 o 
   2   8  10       32.65       -9.23    214.97 o 
   4   8  10     3959.43     3674.06    299.04 o 
   6   8  10      216.67      -53.88    259.60 o 
   8   8  10      134.87      225.25    321.08 o 
  10   8  10      312.19      455.97    460.21 o 
  12   8  10       67.45     -154.63    337.41 o 
  14   8  10      723.22     2221.41   2571.90 o 
  -7   9  10       66.88      391.48    463.48 o 
  -5   9  10     3241.29     3213.50    550.74 o 
  -3   9  10      882.74     1042.54    487.23 o 
  -1   9  10      340.54     -420.75    420.75 o 
   1   9  10     1420.12      725.66    463.90 o 
   3   9  10     1356.38     1528.84    697.37 o 
   5   9  10      325.85      510.54    648.76 o 
   7   9  10      708.36      921.26    665.81 o 
 -31   1  11     2377.63     2427.08    543.18 o 
 -29   1  11       63.44     1101.21    397.87 o 
 -27   1  11     4557.55     4783.84    499.02 o 
 -25   1  11     2000.86     2108.55    452.38 o 
 -23   1  11     1111.10     1431.53    321.22 o 
 -21   1  11     4975.48     5801.85    382.67 o 
 -19   1  11      502.02     1276.89    176.70 o 
 -17   1  11    20194.41    19231.63    369.00 o 
 -15   1  11      152.41      225.97     89.87 o 
 -13   1  11       93.34      143.97     78.32 o 
 -11   1  11    16661.49    16413.72    246.26 o 
  -9   1  11    17110.95    16177.40    191.34 o 
  -7   1  11      403.96      559.25     55.23 o 
  -5   1  11     3163.04     3315.13    102.07 o 
  -3   1  11    55828.24    53180.67    527.95 o 
  -1   1  11    21299.33    20659.22    256.87 o 
   1   1  11    20870.37    20316.68    250.63 o 
   3   1  11      622.90      456.39     61.54 o 
   5   1  11     6457.15     6133.94    153.40 o 
   7   1  11     6558.84     6501.08    173.13 o 
   9   1  11      223.50      220.97     90.27 o 
  11   1  11     6897.02     6690.64    230.73 o 
  13   1  11     1175.29     1017.05    162.10 o 
  15   1  11    15863.02    14845.95    335.73 o 
  17   1  11     5234.34     5930.94    287.88 o 
  19   1  11       12.14      305.18    202.17 o 
  21   1  11     1784.51     2184.79    263.10 o 
  23   1  11     5253.20     5152.56    669.68 o 
  25   1  11      472.59      534.54    282.15 o 
  27   1  11     1982.88     2375.93    466.66 o 
 -30   2  11      153.16     1326.88    436.84 o 
 -28   2  11      318.09      830.29    406.03 o 
 -26   2  11     5745.69     5847.43    847.63 o 
 -24   2  11     3006.36     3556.26    415.65 o 
 -22   2  11      186.31       99.28    201.66 o 
 -20   2  11    11040.49     9558.36    384.35 o 
 -18   2  11     5374.34     5275.62    300.57 o 
 -16   2  11     1467.01     1475.58    183.25 o 
 -14   2  11    26333.70    25109.89    552.95 o 
 -12   2  11    18757.73    17379.14    372.80 o 
 -10   2  11     3543.82     3900.38    243.43 o 
  -8   2  11     4992.59     4585.93    142.91 o 
  -6   2  11    52955.65    50378.85    483.17 o 
  -4   2  11    12502.15    12752.96    194.83 o 
  -2   2  11    19851.60    19176.68    231.88 o 
   0   2  11     2442.55     1933.25    113.02 o 
   2   2  11    21886.85    21382.70    322.95 o 
   4   2  11    25015.50    23934.41    312.02 o 
   6   2  11     5406.50     4966.67    150.38 o 
   8   2  11     7496.29     7198.63    186.14 o 
  10   2  11      498.64      378.76    133.50 o 
  12   2  11     5834.88     5727.89    232.07 o 
  14   2  11     7469.66     6921.48    276.44 o 
  16   2  11      934.96     1046.37    203.53 o 
  18   2  11    13458.67    12414.90    373.45 o 
  20   2  11     9824.36     9409.66    370.09 o 
  22   2  11       44.61      500.01    277.88 o 
  24   2  11     2913.41     2726.01    364.85 o 
  26   2  11     5990.17     6168.16    542.43 o 
 -29   3  11     3714.46     4119.41    837.45 o 
 -27   3  11     1617.65     2547.08    744.14 o 
 -25   3  11     1187.25     1609.27    374.94 o 
 -23   3  11     9857.98     8755.03    438.19 o 
 -21   3  11     2503.05     2790.74    290.33 o 
 -19   3  11     1062.27     1036.84    222.86 o 
 -17   3  11    12609.95    11223.29    390.77 o 
 -15   3  11     8633.59     8286.70    333.43 o 
 -13   3  11     1969.91     2562.82    226.17 o 
 -11   3  11    13345.94    12678.76    349.10 o 
  -9   3  11    28429.14    27262.63    422.70 o 
  -7   3  11     3203.50     3660.47    167.79 o 
  -5   3  11    10784.64     9766.61    186.25 o 
  -3   3  11    31514.64    31567.54    414.27 o 
  -1   3  11      368.63      484.51     84.65 o 
   1   3  11     8495.79     8482.67    196.15 o 
   3   3  11     4189.26     4188.40    174.98 o 
   5   3  11     9046.67     9112.41    256.67 o 
   7   3  11     2802.58     2872.59    140.32 o 
   9   3  11    25012.75    23293.38    334.85 o 
  11   3  11       98.97      108.29    114.54 o 
  13   3  11      409.26      408.68    159.80 o 
  15   3  11    13908.98    13434.31    450.10 o 
  17   3  11     3286.12     3606.42    321.69 o 
  19   3  11      597.20     1255.33    562.96 o 
  21   3  11     2879.40     2118.91    416.45 o 
  23   3  11     8194.03     7745.68    598.35 o 
  25   3  11      163.95      -60.87    516.24 o 
 -28   4  11      628.28     1883.30    438.80 o 
 -26   4  11     4708.43     4972.91    720.39 o 
 -24   4  11      277.04      337.08    273.46 o 
 -22   4  11      122.11      603.15    258.01 o 
 -20   4  11    11148.07     9634.88    421.85 o 
 -18   4  11     2026.14     2819.15    277.66 o 
 -16   4  11     5461.60     5877.53    335.73 o 
 -14   4  11     3533.35     3357.14    274.36 o 
 -12   4  11     7183.96     7392.70    343.84 o 
 -10   4  11      506.73      497.58    159.01 o 
  -8   4  11    10979.38    10802.57    265.96 o 
  -6   4  11      601.82      754.94    106.91 o 
  -4   4  11       23.60      138.03     87.87 o 
  -2   4  11     2153.52     2157.00    141.56 o 
   0   4  11     8110.24     8048.95    231.29 o 
   2   4  11      689.77      764.20    125.78 o 
   4   4  11     2185.13     2348.44    183.36 o 
   6   4  11     6897.33     6689.16    246.31 o 
   8   4  11     5186.35     5091.05    231.54 o 
  10   4  11      595.13      887.81    166.86 o 
  12   4  11       70.90        1.63    175.10 o 
  14   4  11     9703.51     9322.50    443.18 o 
  16   4  11     3623.92     3808.37    351.55 o 
  18   4  11      200.24      897.76    361.88 o 
  20   4  11     1939.49     1618.37    418.76 o 
  22   4  11     1999.52     1876.09    441.91 o 
  24   4  11     2994.22     2724.69    522.08 o 
 -27   5  11       52.53      983.89    809.26 o 
 -25   5  11        4.09       70.11    401.42 o 
 -23   5  11      336.40     1000.49    360.74 o 
 -21   5  11     1530.67     1594.25    298.88 o 
 -19   5  11      189.49      213.92    242.48 o 
 -17   5  11      189.72      353.21    225.27 o 
 -15   5  11       85.06      578.80    221.33 o 
 -13   5  11      112.08      338.21    192.91 o 
 -11   5  11     1424.51     1407.66    332.82 o 
  -9   5  11      450.98      604.48    239.13 o 
  -7   5  11     3977.65     3991.37    369.55 o 
  -5   5  11    10976.93    10256.06    415.94 o 
  -3   5  11     6909.83     6847.00    281.96 o 
  -1   5  11     3788.59     3798.86    218.02 o 
   1   5  11      370.14      562.67    147.92 o 
   3   5  11     1083.43     1271.49    176.35 o 
   5   5  11       10.21       56.56    146.11 o 
   7   5  11      625.47      646.81    164.19 o 
   9   5  11      173.06      145.60    162.59 o 
  11   5  11     1273.82     1499.72    237.94 o 
  13   5  11       92.52      109.09    214.17 o 
  15   5  11     3208.62     3013.69    416.19 o 
  17   5  11       71.15     1048.85    534.15 o 
  19   5  11       18.81      -64.43    369.54 o 
  21   5  11       86.34      327.38    415.80 o 
  23   5  11       19.41      272.15    780.04 o 
 -24   6  11      928.18     1143.05    784.53 o 
 -22   6  11      618.52      -30.45    624.72 o 
 -20   6  11      380.71      872.92    448.27 o 
 -18   6  11       37.55      493.18    333.62 o 
 -16   6  11     1298.27     1717.66    362.66 o 
 -14   6  11     5152.66     4976.67    475.73 o 
 -12   6  11     2356.26     3431.26    410.78 o 
 -10   6  11     1493.58     1377.60    318.07 o 
  -8   6  11     1605.57     1491.68    324.49 o 
  -6   6  11    15403.70    15353.39    722.82 o 
  -4   6  11     2333.44     2383.05    268.02 o 
  -2   6  11      277.70      368.14    181.95 o 
   0   6  11     5152.73     5786.97    308.44 o 
   2   6  11     4506.30     4280.28    261.66 o 
   4   6  11     2551.71     2451.53    214.96 o 
   6   6  11     1090.16     1239.85    220.91 o 
   8   6  11     1194.72     1374.39    313.11 o 
  10   6  11     2753.28     2496.17    378.90 o 
  12   6  11     7984.13     9009.52    489.20 o 
  14   6  11      727.87     1165.02    414.53 o 
  16   6  11       40.36      -18.55    371.63 o 
  18   6  11      454.64     1083.67    438.50 o 
  20   6  11     2367.22     2437.94    584.53 o 
 -21   7  11     2286.18     4973.79   1670.74 o 
 -19   7  11      252.26      278.40    360.37 o 
 -17   7  11     1354.65     1177.95    388.81 o 
 -15   7  11     2055.25     2472.96    427.19 o 
 -13   7  11      144.55      343.08    344.93 o 
 -11   7  11     1503.88     1483.51    388.52 o 
  -9   7  11     6632.58     7242.33    463.98 o 
  -7   7  11        6.88      209.68    327.85 o 
  -5   7  11     1430.81     1753.75    311.61 o 
  -3   7  11     5751.30     6069.06    409.91 o 
  -1   7  11     3658.92     3462.27    294.09 o 
   1   7  11     2610.98     2691.13    279.32 o 
   3   7  11     4208.08     4365.22    289.75 o 
   5   7  11     8427.65     7958.51    345.72 o 
   7   7  11     2075.56     2222.70    292.80 o 
   9   7  11     9531.42     8818.87    427.71 o 
  11   7  11     1142.18     1155.09    316.93 o 
  13   7  11       37.57      389.03    487.39 o 
  15   7  11     5932.81     5167.80    822.84 o 
  17   7  11     1178.97     1029.15   1312.32 o 
 -16   8  11      336.40     1126.05   1352.36 o 
 -14   8  11     2009.07     4286.87   3203.31 o 
 -12   8  11     4642.57     4236.82    801.73 o 
 -10   8  11        1.28      190.94   1001.67 o 
  -8   8  11      808.05      916.00    492.35 o 
  -6   8  11     2356.44     2326.30    363.26 o 
  -4   8  11      210.92     -182.45    281.14 o 
  -2   8  11     2278.93     2328.59    358.36 o 
   0   8  11     5293.88     5030.79    423.01 o 
   2   8  11      419.84      298.32    230.51 o 
   4   8  11      388.57      690.98    243.43 o 
   6   8  11      915.75      411.35    273.30 o 
   8   8  11      256.29      314.02    335.79 o 
  10   8  11     2714.03     2660.64    495.56 o 
  12   8  11     6099.25     4982.85    487.55 o 
  14   8  11     1147.25     1331.58    691.66 o 
  -7   9  11       45.31      208.93    459.44 o 
  -5   9  11      175.03      501.79    472.88 o 
  -3   9  11     2045.53     1381.25    608.58 o 
  -1   9  11      169.91     -278.66    689.48 o 
   1   9  11      401.76     -246.17    432.26 o 
   3   9  11     8467.21     8245.40    663.29 o 
   5   9  11      425.77     -212.17    404.03 o 
   7   9  11      363.24       77.81    590.34 o 
 -30   0  12     1161.14     2079.45    698.72 o 
 -28   0  12      451.57      122.58    560.92 o 
 -26   0  12     5868.68     5638.01    781.33 o 
 -24   0  12     2394.60     2655.13    470.71 o 
 -22   0  12     3414.43     3756.14    480.16 o 
 -20   0  12     4989.58     5065.79    877.81 o 
 -18   0  12     6097.64     6165.13    495.57 o 
 -16   0  12     9573.80     9225.04    238.92 o 
 -14   0  12     1982.95     2876.86    186.44 o 
 -12   0  12    82653.71    78918.25    844.23 o 
 -10   0  12    10694.00    13069.62    236.44 o 
  -8   0  12     8953.53     9384.65    228.95 o 
  -6   0  12    48602.31    47276.60    646.09 o 
  -4   0  12    12874.34    11505.49    245.79 o 
  -2   0  12    13022.48    13406.63    270.59 o 
   0   0  12    12344.36    11311.61    253.41 o 
   2   0  12    55550.65    53229.96    954.30 o 
   4   0  12       15.38        4.50     81.73 o 
   6   0  12    30894.82    28577.13    543.61 o 
   8   0  12     8548.04     7519.94    239.60 o 
  10   0  12     4643.39     4746.59    264.36 o 
  12   0  12      126.19      -43.48    176.52 o 
  14   0  12     3843.58     4405.11    294.59 o 
  16   0  12     1442.30     1488.38    242.37 o 
  18   0  12     9124.69     8292.53    388.50 o 
  20   0  12     5123.18     5736.96    496.69 o 
  22   0  12     6921.85     6769.01    797.34 o 
  24   0  12     2025.66     1553.08    389.99 o 
  26   0  12     1346.41     1072.29    545.10 o 
  28   0  12    11345.49    10205.57   1116.49 o 
 -31   1  12       35.77      701.04    469.13 o 
 -29   1  12     5391.32     5511.10    611.52 o 
 -27   1  12     4226.71     4434.73    795.46 o 
 -25   1  12     1364.04     2055.20    370.00 o 
 -23   1  12     7357.46     7864.30    516.91 o 
 -21   1  12    16216.23    15126.01    576.05 o 
 -19   1  12     9001.11     9953.89    385.06 o 
 -17   1  12     3320.72     3408.74    191.72 o 
 -15   1  12    21683.18    20855.96    367.67 o 
 -13   1  12      268.72      421.01     76.94 o 
 -11   1  12    13180.34    13317.49    212.16 o 
  -9   1  12    30223.55    30244.03    297.27 o 
  -7   1  12    40390.15    40685.61    404.29 o 
  -5   1  12     2217.92     2477.44     95.33 o 
  -3   1  12    28574.54    28617.98    330.06 o 
  -1   1  12     5896.50     5297.75    165.66 o 
   1   1  12     6798.54     8250.86    159.96 o 
   3   1  12    74541.39    73761.31    646.04 o 
   5   1  12     5071.08     4787.90    129.45 o 
   7   1  12     1664.05     1923.77    119.93 o 
   9   1  12    19405.10    19182.03    298.41 o 
  11   1  12     4887.92     5368.23    215.62 o 
  13   1  12       16.88       60.21    146.11 o 
  15   1  12       65.51      -69.59    131.82 o 
  17   1  12     4804.54     5470.23    259.49 o 
  19   1  12      142.25      250.46    206.42 o 
  21   1  12      139.53      336.48    229.09 o 
  23   1  12     8848.76     8507.08    452.55 o 
  25   1  12     1878.85     1639.13    338.45 o 
  27   1  12     2896.53     2482.75    432.89 o 
 -30   2  12      366.83      882.21    415.12 o 
 -28   2  12       33.20      710.95    371.90 o 
 -26   2  12       54.73      572.57    494.21 o 
 -24   2  12     2051.83     2729.68    388.64 o 
 -22   2  12      366.70      758.64    293.53 o 
 -20   2  12       11.64      220.94    184.08 o 
 -18   2  12      135.46      229.34    165.50 o 
 -16   2  12     4195.23     4375.15    241.94 o 
 -14   2  12      364.73      561.85    184.90 o 
 -12   2  12      961.55      924.25    107.04 o 
 -10   2  12     1011.34     1064.18    101.03 o 
  -8   2  12     5875.17     6148.72    138.48 o 
  -6   2  12    24409.91    24906.66    288.44 o 
  -4   2  12     2124.16     2217.74    110.88 o 
  -2   2  12     2210.66     3167.11    136.77 o 
   0   2  12     1870.20     1937.26    117.52 o 
   2   2  12      498.03      530.92     95.30 o 
   4   2  12     1323.45     1483.80     98.62 o 
   6   2  12     5057.32     5137.54    159.08 o 
   8   2  12     3100.36     3119.37    143.71 o 
  10   2  12     3210.78     3506.89    172.04 o 
  12   2  12      298.21      356.58    153.62 o 
  14   2  12     4115.80     4122.59    229.38 o 
  16   2  12     2286.63     2519.24    232.25 o 
  18   2  12      166.88      583.87    215.59 o 
  20   2  12     1118.88     1221.92    245.73 o 
  22   2  12      710.42      852.52    290.31 o 
  24   2  12        4.05       63.63    391.93 o 
  26   2  12      736.50      548.13    404.08 o 
 -29   3  12     1523.22     2450.66    522.47 o 
 -27   3  12      384.77     1298.56    389.70 o 
 -25   3  12      423.26      888.04    339.23 o 
 -23   3  12       26.20      287.54    232.85 o 
 -21   3  12     1214.54     1528.20    254.25 o 
 -19   3  12      104.02      215.93    193.84 o 
 -17   3  12        8.83      348.73    178.00 o 
 -15   3  12     3422.38     4378.88    271.64 o 
 -13   3  12      472.22      722.79    172.74 o 
 -11   3  12      342.98      299.66    116.35 o 
  -9   3  12       23.77       44.37     96.51 o 
  -7   3  12       67.00      219.05     78.36 o 
  -5   3  12     6833.49     7237.87    166.80 o 
  -3   3  12      186.20      250.44    102.48 o 
  -1   3  12     8402.85     8570.24    198.75 o 
   1   3  12    10249.58    10840.36    223.98 o 
   3   3  12     6772.96     5937.71    205.21 o 
   5   3  12       25.13      180.08    102.00 o 
   7   3  12     2955.81     3218.48    148.90 o 
   9   3  12     2229.32     2393.90    156.76 o 
  11   3  12    11131.54    10049.43    278.07 o 
  13   3  12       46.52      126.91    154.58 o 
  15   3  12      962.00      895.84    248.99 o 
  17   3  12     6025.43     5639.32    367.91 o 
  19   3  12        9.79      343.43    333.28 o 
  21   3  12      126.63      182.13    367.56 o 
  23   3  12     1328.62     1345.28    418.17 o 
  25   3  12      119.85      157.65    428.58 o 
 -28   4  12        2.58      759.65    393.14 o 
 -26   4  12     5322.51     4933.28    523.50 o 
 -24   4  12     2251.19     2631.03    468.95 o 
 -22   4  12      827.56      807.99    263.17 o 
 -20   4  12    14725.12    12752.77    463.06 o 
 -18   4  12    14684.18    13721.36    457.57 o 
 -16   4  12       81.22      470.04    194.57 o 
 -14   4  12      357.05      454.39    189.21 o 
 -12   4  12    19216.54    17547.69    477.11 o 
 -10   4  12     6546.12     6723.21    339.77 o 
  -8   4  12      113.83      253.41     99.10 o 
  -6   4  12     4249.83     4612.90    217.73 o 
  -4   4  12     5850.44     6158.48    218.29 o 
  -2   4  12      349.96      281.42    105.70 o 
   0   4  12    14192.34    13608.74    290.67 o 
   2   4  12    19371.84    18251.34    340.54 o 
   4   4  12      390.89      607.39    142.22 o 
   6   4  12     7935.70     7164.55    262.17 o 
   8   4  12     9510.68     9207.55    290.80 o 
  10   4  12     1436.91     1529.67    183.71 o 
  12   4  12      730.22      743.81    195.56 o 
  14   4  12    24099.33    22567.51    581.66 o 
  16   4  12      154.12      340.76    301.88 o 
  18   4  12       99.84      365.61    441.57 o 
  20   4  12     5388.20     5506.85    751.37 o 
  22   4  12      499.87      474.59    412.29 o 
  24   4  12      632.40      687.84    616.93 o 
 -25   5  12      532.19      901.45    393.04 o 
 -23   5  12     5889.51     6982.87    455.79 o 
 -21   5  12     1525.63     2082.88    315.61 o 
 -19   5  12       13.56      239.94    239.63 o 
 -17   5  12     1511.39     1420.01    258.92 o 
 -15   5  12    11388.37    10220.31    438.09 o 
 -13   5  12      898.37      937.29    311.26 o 
 -11   5  12      158.47      212.52    239.15 o 
  -9   5  12     6388.14     6836.97    466.18 o 
  -7   5  12     1787.75     1486.31    234.39 o 
  -5   5  12     5427.89     5348.47    262.67 o 
  -3   5  12    11790.25    11580.54    349.75 o 
  -1   5  12     6993.45     6869.69    265.01 o 
   1   5  12      362.95      366.61    150.89 o 
   3   5  12     5373.93     5184.57    258.50 o 
   5   5  12     5155.44     5200.68    256.26 o 
   7   5  12     3302.91     3002.37    238.34 o 
   9   5  12    12663.22    11568.94    373.96 o 
  11   5  12    21348.40    19675.08    482.71 o 
  13   5  12      913.98     1062.90    245.54 o 
  15   5  12      950.83     1388.19    378.73 o 
  17   5  12    11282.69    10789.67    935.75 o 
  19   5  12     1021.26      663.52    409.53 o 
  21   5  12       98.86      319.64    425.43 o 
  23   5  12     1714.04     2472.22    747.67 o 
 -24   6  12     4678.71     4893.95    975.51 o 
 -22   6  12      342.75      942.37    661.05 o 
 -20   6  12     3201.85     3201.71    931.19 o 
 -18   6  12     5291.74     4675.56    515.79 o 
 -16   6  12      820.97     1159.46    343.97 o 
 -14   6  12     2904.11     2498.41    416.98 o 
 -12   6  12     7174.09     7092.54    539.33 o 
 -10   6  12     3097.88     3175.31    394.34 o 
  -8   6  12      820.63      824.01    253.77 o 
  -6   6  12     4229.68     4337.50    344.48 o 
  -4   6  12     5087.09     5612.16    300.93 o 
  -2   6  12       20.27      -21.50    172.39 o 
   0   6  12     2023.61     2483.40    240.32 o 
   2   6  12     2416.64     2432.92    249.16 o 
   4   6  12      446.77     -173.86    173.86 o 
   6   6  12     2022.72     2726.04    383.42 o 
   8   6  12     1994.81     1857.80    248.20 o 
  10   6  12       55.01      276.82    224.31 o 
  12   6  12     5519.31     6815.25    854.49 o 
  14   6  12     2857.05     2813.23    392.71 o 
  16   6  12     1751.56     2189.18    454.58 o 
  18   6  12      518.52     1246.05   1034.19 o 
  20   6  12      576.61     -577.91    577.91 o 
 -21   7  12      648.06     1835.23   1540.80 o 
 -19   7  12       15.72      -27.45    631.35 o 
 -17   7  12     3106.77     3852.36    786.03 o 
 -15   7  12      214.06      786.02    385.04 o 
 -13   7  12     3581.66     4403.15    507.74 o 
 -11   7  12      562.29      400.48    293.56 o 
  -9   7  12       44.37      838.30    308.65 o 
  -7   7  12        5.29      440.45    304.83 o 
  -5   7  12     1855.69     1516.32    303.88 o 
  -3   7  12     3123.70     2875.31    399.58 o 
  -1   7  12      177.15      388.02    221.76 o 
   1   7  12      170.66      227.11    227.82 o 
   3   7  12      333.47      425.40    213.88 o 
   5   7  12      767.75      636.59    250.95 o 
   7   7  12      230.21       82.64    241.10 o 
   9   7  12     1817.82     1432.46    294.51 o 
  11   7  12     1205.39     1015.27    456.78 o 
  13   7  12      673.74      567.06    328.83 o 
  15   7  12     2125.19     3261.55   1264.59 o 
  17   7  12     1975.57     2453.45   2603.91 o 
 -16   8  12      393.68     5429.88   1531.91 o 
 -14   8  12      328.67     1121.54    462.14 o 
 -12   8  12       37.82      354.84    476.90 o 
 -10   8  12       23.27      200.20    369.01 o 
  -8   8  12      320.70        0.40    308.79 o 
  -6   8  12      190.13      453.03    317.43 o 
  -4   8  12       57.19      118.15    307.05 o 
  -2   8  12     1504.90     1718.06    344.14 o 
   0   8  12     1660.11     1161.15    453.98 o 
   2   8  12      648.33      469.29    238.66 o 
   4   8  12      583.91      273.26    238.53 o 
   6   8  12     1033.24      406.35    281.42 o 
   8   8  12     2520.94     2731.16    406.28 o 
  10   8  12     1015.01     1614.99    384.70 o 
  12   8  12      112.78      482.48    368.07 o 
  -5   9  12      210.46       75.89    460.08 o 
  -3   9  12       54.34      690.60    469.47 o 
  -1   9  12      952.15      674.23    472.92 o 
   1   9  12      563.84      396.70    460.36 o 
   3   9  12     6214.90     5114.68    931.65 o 
   5   9  12      543.37      599.74    352.83 o 
 -31   1  13     2977.50     3600.39    583.91 o 
 -29   1  13     1744.96     1695.41    469.22 o 
 -27   1  13     3892.73     4362.38    793.64 o 
 -25   1  13      935.08     1038.37    333.75 o 
 -23   1  13       13.08      283.96    407.04 o 
 -21   1  13     2576.86     3020.39    347.77 o 
 -19   1  13     5085.59     5259.19    393.98 o 
 -17   1  13     2379.03     2845.22    180.13 o 
 -15   1  13      338.95      229.85    115.84 o 
 -13   1  13    26069.12    25734.75    308.99 o 
 -11   1  13     3881.30     4601.26    141.49 o 
  -9   1  13      379.61      330.41     57.50 o 
  -7   1  13    40750.83    40974.91    411.78 o 
  -5   1  13      249.25      340.54     79.23 o 
  -3   1  13    34683.90    33427.73    376.77 o 
  -1   1  13     2315.49     2113.85    102.24 o 
   1   1  13    12454.57    12039.27    207.50 o 
   3   1  13     2738.69     2937.90    119.19 o 
   5   1  13    28460.14    26561.87    288.47 o 
   7   1  13     8324.99     8007.99    194.05 o 
   9   1  13     2922.36     2971.31    154.48 o 
  11   1  13     5212.40     5077.16    217.43 o 
  13   1  13     2696.02     2935.52    187.16 o 
  15   1  13     1438.69     1265.88    169.40 o 
  17   1  13     3767.66     3985.76    276.22 o 
  19   1  13     2323.87     2760.59    264.82 o 
  21   1  13      420.56      617.94    239.41 o 
  23   1  13     3897.69     3636.36    506.12 o 
  25   1  13     2747.11     2683.21    382.14 o 
  27   1  13      506.87      542.26    342.42 o 
 -30   2  13     1486.61     2161.90    452.52 o 
 -28   2  13     4487.46     5209.59    524.21 o 
 -26   2  13     1535.68     2095.34    581.96 o 
 -24   2  13    13098.04    11444.08    565.55 o 
 -22   2  13     1189.50     1260.60    299.66 o 
 -20   2  13       30.71      161.28    178.17 o 
 -18   2  13     5632.36     5903.65    327.30 o 
 -16   2  13     3809.30     4176.96    258.81 o 
 -14   2  13      830.38      729.27    156.49 o 
 -12   2  13    17118.89    16343.69    284.27 o 
 -10   2  13    25426.36    23921.14    328.76 o 
  -8   2  13      319.58      740.32     81.32 o 
  -6   2  13    38061.62    37636.36    392.90 o 
  -4   2  13    21417.25    19936.15    251.78 o 
  -2   2  13    34033.69    32946.67    353.94 o 
   0   2  13     6018.51     5391.99    177.21 o 
   2   2  13    15996.43    14219.27    270.33 o 
   4   2  13     7414.47     6773.02    174.45 o 
   6   2  13     1361.70     1395.30    110.13 o 
   8   2  13    10902.43     9799.82    218.03 o 
  10   2  13     4709.93     4951.68    198.43 o 
  12   2  13     2758.37     2810.24    180.98 o 
  14   2  13     7105.21     6632.72    271.47 o 
  16   2  13     4353.97     4413.59    280.10 o 
  18   2  13       29.28      407.88    221.59 o 
  20   2  13     3731.57     4112.11    299.64 o 
  22   2  13     4920.97     4336.68    487.78 o 
  24   2  13       69.25      489.51    395.54 o 
  26   2  13     1840.91     1356.28    438.42 o 
 -29   3  13     1300.37     1476.38    414.82 o 
 -27   3  13     1541.36     2154.74    424.51 o 
 -25   3  13     2797.03     3040.99    422.70 o 
 -23   3  13       33.70      646.58    242.66 o 
 -21   3  13     7664.56     7462.85    590.24 o 
 -19   3  13     4845.58     5237.17    378.57 o 
 -17   3  13       82.41      158.03    171.87 o 
 -15   3  13     9692.58     8351.62    366.46 o 
 -13   3  13    13856.61    12265.14    403.33 o 
 -11   3  13       42.93      -45.56    110.98 o 
  -9   3  13     7847.43     7237.24    196.23 o 
  -7   3  13     7273.62     6880.12    182.91 o 
  -5   3  13    23867.21    23890.74    313.24 o 
  -3   3  13    44116.66    42571.48    686.92 o 
  -1   3  13     8686.86     7723.12    197.42 o 
   1   3  13     5296.20     5428.02    196.54 o 
   3   3  13     6165.25     6372.40    214.77 o 
   5   3  13    25759.98    23835.80    366.41 o 
   7   3  13     1254.08     1355.93    141.18 o 
   9   3  13      219.33       14.18    150.09 o 
  11   3  13    25570.30    25103.22    451.07 o 
  13   3  13     5378.65     5519.50    265.30 o 
  15   3  13      837.71      979.06    303.62 o 
  17   3  13     4882.37     5934.27    381.67 o 
  19   3  13     4611.97     4343.39    581.03 o 
  21   3  13     1422.66     1749.24    402.67 o 
  23   3  13     5469.77     5167.65    547.74 o 
  25   3  13      980.61      687.80    477.05 o 
 -28   4  13       20.93      937.28    476.89 o 
 -26   4  13       56.35     1077.52    377.27 o 
 -24   4  13     1822.83     2463.08    325.78 o 
 -22   4  13       45.51      430.20    243.31 o 
 -20   4  13      154.87      552.95    233.78 o 
 -18   4  13    11688.18    10825.15    433.18 o 
 -16   4  13      866.70     1388.92    226.86 o 
 -14   4  13        1.90       33.84    176.12 o 
 -12   4  13     4179.17     4400.85    285.56 o 
 -10   4  13     5882.49     6168.80    277.42 o 
  -8   4  13     2732.77     2456.49    181.38 o 
  -6   4  13     4941.72     4907.96    229.92 o 
  -4   4  13    12332.22    12154.06    320.82 o 
  -2   4  13     2141.06     2298.86    153.07 o 
   0   4  13      529.93      444.36    120.91 o 
   2   4  13     8916.30     7959.79    250.29 o 
   4   4  13     1320.63     1716.30    180.73 o 
   6   4  13     4493.90     4473.88    225.45 o 
   8   4  13      534.07      261.44    152.78 o 
  10   4  13      384.43      548.48    166.74 o 
  12   4  13      392.56      469.62    200.82 o 
  14   4  13      705.20     1144.73    278.49 o 
  16   4  13     4027.27     3949.95    450.07 o 
  18   4  13     1525.34     1889.02    411.30 o 
  20   4  13     2443.45     3206.08    480.57 o 
  22   4  13      850.44      587.27    433.47 o 
  24   4  13       15.85     -248.60    420.06 o 
 -25   5  13       28.66      706.77    313.79 o 
 -23   5  13       32.27      525.65    279.01 o 
 -21   5  13       15.16      229.51    260.00 o 
 -19   5  13     2250.49     2761.36    312.62 o 
 -17   5  13      956.83     1130.13    269.16 o 
 -15   5  13       22.60      151.48    283.05 o 
 -13   5  13      634.26      536.49    371.18 o 
 -11   5  13      254.16      260.18    241.63 o 
  -9   5  13     1043.27     1430.25    243.19 o 
  -7   5  13     1584.71     1318.03    239.87 o 
  -5   5  13      113.80      342.36    156.17 o 
  -3   5  13      116.57       -0.07    147.51 o 
  -1   5  13      873.38      886.13    177.31 o 
   1   5  13       16.88      217.31    150.69 o 
   3   5  13     3774.64     3766.30    216.87 o 
   5   5  13      271.18      161.57    154.43 o 
   7   5  13      752.80      707.03    173.72 o 
   9   5  13     1749.42     2204.54    253.13 o 
  11   5  13     2812.38     2891.90    309.95 o 
  13   5  13     3338.56     2632.59    281.10 o 
  15   5  13     1266.69     1251.90    383.75 o 
  17   5  13      239.24      276.44    364.36 o 
  19   5  13       52.09      734.24    407.01 o 
  21   5  13      108.73      139.81    442.42 o 
 -24   6  13      617.91     1097.32    713.62 o 
 -22   6  13     1733.45     1345.39    542.55 o 
 -20   6  13       14.76      112.54    345.30 o 
 -18   6  13     6126.56     5386.27    686.92 o 
 -16   6  13     1913.40     1654.20    391.50 o 
 -14   6  13     1561.89     1480.34    359.28 o 
 -12   6  13      831.50     1125.50    340.65 o 
 -10   6  13     4577.12     4565.16    371.58 o 
  -8   6  13        1.54      161.93    233.67 o 
  -6   6  13      257.43      631.12    249.24 o 
  -4   6  13     2269.09     2681.04    323.01 o 
  -2   6  13      341.05      322.99    203.10 o 
   0   6  13     2198.63     2220.55    243.17 o 
   2   6  13     2452.72     3142.44    271.73 o 
   4   6  13      714.01      493.50    216.40 o 
   6   6  13     1160.37     1414.35    232.08 o 
   8   6  13     3136.06     3073.01    340.30 o 
  10   6  13     3572.79     3614.31    306.76 o 
  12   6  13        7.91      575.28    256.27 o 
  14   6  13     7254.80     6710.24    962.03 o 
  16   6  13     2170.41     2597.31    879.87 o 
  18   6  13      364.74      810.40    801.56 o 
  20   6  13     1774.34     2971.40   2367.86 o 
 -21   7  13      532.58      400.59    586.36 o 
 -19   7  13     4609.56     4615.97    891.93 o 
 -17   7  13     7937.37     8092.74   1508.02 o 
 -15   7  13      217.05     1003.29    401.24 o 
 -13   7  13    10667.79    10263.95    571.09 o 
 -11   7  13     1885.57     2241.21    438.68 o 
  -9   7  13     2108.19     2625.89    355.08 o 
  -7   7  13     3598.42     4439.62    656.09 o 
  -5   7  13     1179.97     1517.17    316.82 o 
  -3   7  13      773.67      617.57    284.05 o 
  -1   7  13     5189.57     5185.69    421.94 o 
   1   7  13     1373.29     1731.17    286.96 o 
   3   7  13      583.44      348.37    212.33 o 
   5   7  13     1846.74     1860.82    282.87 o 
   7   7  13      633.48      138.89    255.19 o 
   9   7  13      162.30     -204.13    259.64 o 
  11   7  13     1882.66     2756.99    680.78 o 
  13   7  13     1362.57     1346.35    625.55 o 
  15   7  13       95.93      687.07   1303.23 o 
  17   7  13     4923.88     5011.19   1146.35 o 
 -16   8  13     2359.59     7349.56   1718.37 o 
 -14   8  13      237.68      122.61    826.29 o 
 -12   8  13     3916.17     3421.45    427.01 o 
 -10   8  13     2138.60     2693.69    500.70 o 
  -8   8  13      834.75      803.50    341.96 o 
  -6   8  13       61.46      221.34    323.12 o 
  -4   8  13     1487.12     2174.51    366.58 o 
  -2   8  13      393.71      467.10    316.51 o 
   0   8  13     1003.16      465.87    321.88 o 
   2   8  13     4511.53     4082.78    316.42 o 
   4   8  13      482.10      679.73    280.95 o 
   6   8  13      165.81      -87.40    279.20 o 
   8   8  13     6440.55     4983.24   1046.98 o 
  10   8  13     2961.14     2641.02    508.06 o 
  12   8  13      585.79       92.12    442.69 o 
  -5   9  13      343.51     -284.17    466.12 o 
  -3   9  13       52.95     -202.68    562.73 o 
  -1   9  13      754.72      421.74    474.91 o 
   1   9  13        7.66      305.22    408.89 o 
   3   9  13       25.20     -328.27    417.61 o 
 -30   0  14     4533.02     4252.98    830.31 o 
 -28   0  14     2663.71     2846.57    718.55 o 
 -26   0  14     1038.14      310.02    539.98 o 
 -24   0  14     8191.60     9030.71    890.71 o 
 -22   0  14    18572.11    17008.72    872.89 o 
 -20   0  14     1785.25     2731.81    400.19 o 
 -18   0  14     3355.32     4093.38    420.59 o 
 -16   0  14    26336.27    24861.40    443.21 o 
 -14   0  14     2916.03     3031.57    140.52 o 
 -12   0  14      312.07      305.76     82.95 o 
 -10   0  14    23318.60    23126.04    401.37 o 
  -8   0  14    13597.91    12601.08    282.36 o 
  -6   0  14     7391.61     7694.24    225.33 o 
  -4   0  14    35936.96    35021.22    533.67 o 
  -2   0  14    39152.11    36837.65    608.14 o 
   0   0  14     1124.35     1414.71    134.30 o 
   2   0  14     7020.18     5632.52    469.53 o 
   4   0  14    18812.37    15748.58    305.23 o 
   6   0  14     3918.43     4034.74    190.74 o 
   8   0  14     8800.30     8967.48    267.93 o 
  10   0  14     9320.85     8873.76    490.30 o 
  12   0  14      671.30      831.05    217.84 o 
  14   0  14     8609.17     8092.98    379.06 o 
  16   0  14     1350.22     1546.70    263.54 o 
  18   0  14      857.13      880.82    313.43 o 
  20   0  14      853.12      567.49    347.43 o 
  22   0  14     3234.75     3220.66    428.82 o 
  24   0  14     1418.37      786.03    434.77 o 
  26   0  14     4029.92     4907.00    758.05 o 
 -31   1  14     1301.02     1894.39    531.70 o 
 -29   1  14      102.58       14.26    396.86 o 
 -27   1  14     1374.72     1829.35    436.67 o 
 -25   1  14     3356.23     4335.74    443.04 o 
 -23   1  14      629.23      895.29    303.02 o 
 -21   1  14      177.56      203.94    237.96 o 
 -19   1  14     9078.36     8469.87    446.70 o 
 -17   1  14     4545.24     4782.49    226.38 o 
 -15   1  14      775.10      798.24    112.97 o 
 -13   1  14     1819.89     1848.15     97.63 o 
 -11   1  14    10706.23     9982.94    166.37 o 
  -9   1  14     2306.31     2925.16     98.88 o 
  -7   1  14    13195.56    12521.39    198.55 o 
  -5   1  14     2419.47     2380.50    107.79 o 
  -3   1  14    14273.85    16113.91    239.31 o 
  -1   1  14    43489.84    44449.66    480.43 o 
   1   1  14    41497.05    42104.81    472.34 o 
   3   1  14     1574.07     1817.99     93.68 o 
   5   1  14    10774.18     9765.07    173.37 o 
   7   1  14    20824.31    20807.79    302.11 o 
   9   1  14     1097.34     1259.34    125.30 o 
  11   1  14    32203.08    31508.99    436.26 o 
  13   1  14    43314.93    41043.68    531.18 o 
  15   1  14     9163.96     8576.23    269.73 o 
  17   1  14     2881.65     2941.58    301.05 o 
  19   1  14     5514.74     6026.97    510.79 o 
  21   1  14     1846.74     2256.48    279.49 o 
  23   1  14      142.26      682.56    260.99 o 
  25   1  14      906.22      739.60    326.94 o 
  27   1  14     2532.93     3365.61    919.04 o 
 -30   2  14      439.16      782.81    680.97 o 
 -28   2  14      429.50     1498.50    540.81 o 
 -26   2  14      115.72     1183.30    450.32 o 
 -24   2  14      651.74     1368.71    336.55 o 
 -22   2  14      535.35     1158.52    301.02 o 
 -20   2  14      261.89      312.48    190.11 o 
 -18   2  14     2873.15     3112.89    274.93 o 
 -16   2  14     6372.16     6714.21    315.33 o 
 -14   2  14       33.46      337.14    127.74 o 
 -12   2  14      116.02      168.04     92.21 o 
 -10   2  14    10732.38    11157.78    223.51 o 
  -8   2  14     1325.78     1490.39     91.93 o 
  -6   2  14     2764.67     3006.39    116.08 o 
  -4   2  14    20345.70    20288.23    260.64 o 
  -2   2  14     2373.28     2275.99     97.78 o 
   0   2  14    42071.97    43571.01    545.51 o 
   2   2  14     1247.87     1424.29     98.60 o 
   4   2  14     4799.17     4315.31    157.65 o 
   6   2  14      583.61      676.00    101.40 o 
   8   2  14     3767.34     4520.62    194.67 o 
  10   2  14     5725.89     6026.13    222.30 o 
  12   2  14     1351.17     1545.71    165.28 o 
  14   2  14     5239.11     5288.90    259.36 o 
  16   2  14      501.71     1142.28    227.10 o 
  18   2  14       63.70      226.97    226.04 o 
  20   2  14      617.28     1070.55    362.54 o 
  22   2  14      953.65      873.99    553.77 o 
  24   2  14      211.47      131.65    380.04 o 
  26   2  14      116.76      437.43    569.29 o 
 -29   3  14      406.04     1261.99    436.04 o 
 -27   3  14     2122.28     2488.32    691.55 o 
 -25   3  14     2641.13     2773.63    405.91 o 
 -23   3  14      981.88     1254.24    264.55 o 
 -21   3  14     5635.08     5980.29    372.55 o 
 -19   3  14    12691.85    11605.64    424.56 o 
 -17   3  14        9.79      210.67    174.66 o 
 -15   3  14      604.98      715.38    196.34 o 
 -13   3  14       76.11      201.15    158.99 o 
 -11   3  14      902.69     1065.46    248.98 o 
  -9   3  14     2234.81     2435.00    136.04 o 
  -7   3  14     2944.09     3138.08    154.02 o 
  -5   3  14     2140.41     2544.07    124.63 o 
  -3   3  14     1598.64     1793.47    128.61 o 
  -1   3  14      173.67      303.18    102.57 o 
   1   3  14      107.24      250.63    115.07 o 
   3   3  14      206.19      289.91    126.84 o 
   5   3  14      564.81      373.01    136.57 o 
   7   3  14     2987.43     3219.96    198.25 o 
   9   3  14      100.91      260.56    149.61 o 
  11   3  14     5577.47     5441.20    257.77 o 
  13   3  14       57.37      104.79    165.59 o 
  15   3  14       39.00       14.95    248.02 o 
  17   3  14       60.54      150.07    261.25 o 
  19   3  14       80.61     -203.25    280.70 o 
  21   3  14      228.68      714.78    372.93 o 
  23   3  14      104.34      834.43    414.15 o 
  25   3  14      397.00     1385.33    494.16 o 
 -28   4  14     2191.20     2631.63    604.29 o 
 -26   4  14      285.79     1029.29    518.53 o 
 -24   4  14     5077.40     5730.04    465.58 o 
 -22   4  14     3906.96     4679.55    365.89 o 
 -20   4  14     1393.36     2220.48    372.78 o 
 -18   4  14      115.76      564.66    224.27 o 
 -16   4  14    11799.78    11400.31    448.60 o 
 -14   4  14      479.43      798.53    202.45 o 
 -12   4  14      184.01      232.21    180.46 o 
 -10   4  14    15380.11    14314.48    340.06 o 
  -8   4  14      436.52      668.98    190.42 o 
  -6   4  14      346.83      380.15    132.05 o 
  -4   4  14    12401.37    11811.62    324.76 o 
  -2   4  14      382.08      576.31    122.25 o 
   0   4  14    11179.49    11056.44    276.73 o 
   2   4  14    16412.03    16602.95    393.51 o 
   4   4  14    13492.99    13161.71    352.02 o 
   6   4  14      346.16      671.04    157.49 o 
   8   4  14    11263.86    10074.38    312.21 o 
  10   4  14    19526.15    18361.24    414.38 o 
  12   4  14    10057.29     9336.03    460.57 o 
  14   4  14       90.56      166.60    216.76 o 
  16   4  14     7985.61     8004.44    481.12 o 
  18   4  14      380.71      630.56    378.45 o 
  20   4  14      200.31      180.79    392.57 o 
  22   4  14     5235.91     5343.00    580.05 o 
  24   4  14     1698.72      957.87    733.41 o 
 -25   5  14     5913.25     6042.28    618.94 o 
 -23   5  14      245.38      630.57    294.65 o 
 -21   5  14     3206.60     3471.20    352.59 o 
 -19   5  14    10070.09     9052.35    678.53 o 
 -17   5  14     3490.05     3891.14    419.59 o 
 -15   5  14     4201.99     4232.05    435.78 o 
 -13   5  14     9812.75     8956.35    522.75 o 
 -11   5  14     3428.98     4331.72    342.12 o 
  -9   5  14     6150.39     5698.06    369.48 o 
  -7   5  14     4308.33     4593.09    331.55 o 
  -5   5  14     9105.50     8360.53    420.63 o 
  -3   5  14     1301.13     1465.65    193.61 o 
  -1   5  14     2373.19     2370.21    244.59 o 
   1   5  14    10250.07     9698.93    310.29 o 
   3   5  14     2732.13     2560.46    217.17 o 
   5   5  14     1665.57     2021.19    221.51 o 
   7   5  14    16689.90    16989.69    428.23 o 
   9   5  14      269.75      391.22    187.88 o 
  11   5  14      149.78     -104.00    213.14 o 
  13   5  14     1002.40     1139.34    256.30 o 
  15   5  14       87.63      191.04    359.44 o 
  17   5  14      230.70      353.52    369.54 o 
  19   5  14     3620.94     3663.45    517.91 o 
  21   5  14     1625.41     1669.06    482.86 o 
 -24   6  14      303.92     1039.60    607.11 o 
 -22   6  14     1806.28     1869.31    427.12 o 
 -20   6  14      119.19      634.37    430.71 o 
 -18   6  14     1192.52      922.59    364.59 o 
 -16   6  14      435.77      806.45    366.34 o 
 -14   6  14     2667.07     2885.18    436.89 o 
 -12   6  14     1471.03     1572.69    376.83 o 
 -10   6  14     5701.64     6174.02    419.58 o 
  -8   6  14     1219.74      938.12    416.79 o 
  -6   6  14     2673.17     2449.79    307.79 o 
  -4   6  14     5881.16     5863.55    390.85 o 
  -2   6  14      958.28      777.14    205.33 o 
   0   6  14      209.12      174.83    196.31 o 
   2   6  14     3547.38     3977.25    313.44 o 
   4   6  14     7337.60     7044.76    356.56 o 
   6   6  14        6.75      427.00    214.75 o 
   8   6  14     3637.38     3640.29    297.47 o 
  10   6  14     3636.21     4043.24    339.55 o 
  12   6  14     1498.84     1877.18    300.39 o 
  14   6  14      297.34      326.89    390.73 o 
  16   6  14     4965.09     4641.21    557.40 o 
  18   6  14     1009.64     1520.79    456.60 o 
  20   6  14      582.21      179.99    785.73 o 
 -19   7  14      584.98       48.37    431.73 o 
 -17   7  14     1184.93     1740.43    625.33 o 
 -15   7  14     3440.36     4215.40    570.68 o 
 -13   7  14      152.15      756.63    382.70 o 
 -11   7  14       14.18      318.58    307.45 o 
  -9   7  14       11.07      163.79    284.36 o 
  -7   7  14      926.42     1450.29    639.81 o 
  -5   7  14     3006.34     3097.62    362.15 o 
  -3   7  14      131.18      -37.33    270.67 o 
  -1   7  14       50.38     -193.89    216.28 o 
   1   7  14      452.25      430.84    244.57 o 
   3   7  14     1335.70      521.49    224.24 o 
   5   7  14      198.42     -175.33    244.06 o 
   7   7  14     1576.14     1362.27    291.71 o 
   9   7  14      442.18      394.64    280.69 o 
  11   7  14       14.01      -53.40    330.97 o 
  13   7  14      129.04      -69.90    346.29 o 
  15   7  14      318.14     1001.65    429.57 o 
 -14   8  14       26.03     -302.25    328.12 o 
 -12   8  14      144.00      277.25    422.44 o 
 -10   8  14       38.33      -82.45    325.27 o 
  -8   8  14      591.19      356.02    335.13 o 
  -6   8  14        2.11      155.37    323.29 o 
  -4   8  14      895.56      760.20    335.77 o 
  -2   8  14     1616.08     1535.67    354.49 o 
   0   8  14        4.97      -31.01    310.95 o 
   2   8  14        9.75      335.16    244.45 o 
   4   8  14      228.04      382.67    322.26 o 
   6   8  14       19.00     -289.76    299.38 o 
   8   8  14       47.41       73.63    348.63 o 
  10   8  14       35.78      561.89    361.05 o 
  12   8  14       63.62     -581.71    581.71 o 
  -3   9  14      713.62      -24.44    459.89 o 
  -1   9  14     1115.21      323.49    301.83 o 
   1   9  14     1500.72     1260.09    376.24 o 
   3   9  14        1.70      -16.20    519.23 o 
 -31   1  15     2330.66     2426.92    777.47 o 
 -29   1  15       84.11      674.35    425.36 o 
 -27   1  15      452.95      607.91    678.89 o 
 -25   1  15     6443.24     7441.98    526.62 o 
 -23   1  15      564.34     1397.75    310.57 o 
 -21   1  15      549.36      698.11    261.87 o 
 -19   1  15     9303.53     8203.94    445.29 o 
 -17   1  15     1153.62     1622.11    159.84 o 
 -15   1  15      451.37      405.24     93.59 o 
 -13   1  15    17855.26    17596.81    231.14 o 
 -11   1  15     1552.09     1489.52     97.09 o 
  -9   1  15      502.69      449.14     74.29 o 
  -7   1  15      677.69      794.44     80.30 o 
  -5   1  15    14751.55    13920.37    226.79 o 
  -3   1  15     1562.65     1642.30     98.75 o 
  -1   1  15      867.19      797.87     81.49 o 
   1   1  15    16270.44    16409.59    259.52 o 
   3   1  15      683.20      644.79     77.69 o 
   5   1  15     9372.68     9273.44    173.53 o 
   7   1  15     8090.22     8010.36    206.01 o 
   9   1  15     1499.63     1541.28    137.11 o 
  11   1  15      352.97      505.51    130.78 o 
  13   1  15     8212.42     7964.05    258.87 o 
  15   1  15    10108.63     9538.98    304.50 o 
  17   1  15      496.74      419.23    215.84 o 
  19   1  15     1782.55     1973.73    278.24 o 
  21   1  15     2215.01     1778.06    273.10 o 
  23   1  15        3.69      253.23    327.88 o 
  25   1  15      877.41      713.61    477.04 o 
 -30   2  15     3716.04     3070.71    663.51 o 
 -28   2  15     1444.54     2005.46    585.29 o 
 -26   2  15     3721.18     4141.17    457.83 o 
 -24   2  15     1606.03     2060.18    362.54 o 
 -22   2  15     4199.19     3789.76    396.04 o 
 -20   2  15     6083.63     6808.95    359.32 o 
 -18   2  15     1567.57     1630.35    216.98 o 
 -16   2  15    21364.20    18804.70    404.25 o 
 -14   2  15     9542.20     9544.76    376.43 o 
 -12   2  15       11.55       -3.71     92.23 o 
 -10   2  15     3104.76     2989.31    122.63 o 
  -8   2  15    22056.63    21775.21    282.56 o 
  -6   2  15     1862.23     1902.02    102.27 o 
  -4   2  15    13112.88    12503.47    201.64 o 
  -2   2  15    12464.82    11898.91    206.98 o 
   0   2  15    23850.31    22225.17    301.15 o 
   2   2  15     5381.41     5367.28    154.80 o 
   4   2  15    13707.10    12462.61    239.70 o 
   6   2  15     3498.90     3649.24    190.85 o 
   8   2  15     2128.66     2144.81    152.58 o 
  10   2  15    35828.05    34853.21    473.90 o 
  12   2  15      386.76      448.54    183.37 o 
  14   2  15     1155.41      973.01    193.40 o 
  16   2  15    11357.17    10976.16    386.11 o 
  18   2  15    11210.46    10435.07    698.48 o 
  20   2  15       10.96      534.83    508.49 o 
  22   2  15     3276.52     4255.84    982.41 o 
  24   2  15     3315.18     3293.53    499.42 o 
  26   2  15       93.92     -605.58    605.58 o 
 -29   3  15     1949.92     3617.31    688.45 o 
 -27   3  15     1242.84     2258.73    456.46 o 
 -25   3  15     4864.89     4946.94    571.18 o 
 -23   3  15     3141.77     3593.67    471.08 o 
 -21   3  15       92.24      417.56    217.01 o 
 -19   3  15     5634.42     5412.19    788.37 o 
 -17   3  15     2238.00     2447.58    248.56 o 
 -15   3  15     1154.94     1274.05    187.88 o 
 -13   3  15     9248.71     8314.25    315.75 o 
 -11   3  15    10481.10     9405.52    266.58 o 
  -9   3  15      663.44      867.72     92.92 o 
  -7   3  15     1255.70     1444.52    103.01 o 
  -5   3  15     7671.18     7425.47    184.00 o 
  -3   3  15     9274.80     9183.27    229.84 o 
  -1   3  15     6462.93     6128.91    228.59 o 
   1   3  15     8721.97     8043.46    262.53 o 
   3   3  15    16777.72    16339.99    362.19 o 
   5   3  15     6526.70     6510.02    250.20 o 
   7   3  15     3629.58     3719.95    214.34 o 
   9   3  15    19313.69    18056.40    384.91 o 
  11   3  15      387.17      381.16    166.84 o 
  13   3  15    13259.46    13213.05    360.28 o 
  15   3  15     7819.60     7918.50    416.53 o 
  17   3  15      178.89     -271.31    271.31 o 
  19   3  15     2973.76     3911.92    378.55 o 
  21   3  15     5680.17     5905.89    542.84 o 
  23   3  15      643.53      183.01    509.74 o 
  25   3  15     1859.50     1708.20    747.40 o 
 -28   4  15     1245.24     2091.00    600.83 o 
 -26   4  15     4139.06     4580.58    793.65 o 
 -24   4  15     1690.99     1966.72    314.56 o 
 -22   4  15      865.64     1367.49    283.65 o 
 -20   4  15       41.64      453.54    235.97 o 
 -18   4  15     1126.54      844.41    253.60 o 
 -16   4  15     5806.26     6003.40    365.49 o 
 -14   4  15      779.78     1141.19    195.96 o 
 -12   4  15       33.89       36.07    147.50 o 
 -10   4  15     4471.69     4442.55    396.20 o 
  -8   4  15    17032.93    16226.09    480.11 o 
  -6   4  15       58.19      200.26    143.17 o 
  -4   4  15     3604.63     3712.21    218.29 o 
  -2   4  15     2699.18     2612.53    182.87 o 
   0   4  15     3964.36     3983.31    200.75 o 
   2   4  15      774.96      632.32    159.14 o 
   4   4  15     6333.97     5988.92    273.32 o 
   6   4  15     1279.75     1396.55    176.41 o 
   8   4  15      258.87      453.99    174.22 o 
  10   4  15     9125.17     8983.22    314.69 o 
  12   4  15      530.28      475.27    211.52 o 
  14   4  15      590.84      477.34    231.53 o 
  16   4  15     1796.31     2167.97    373.36 o 
  18   4  15      911.14      723.60    386.78 o 
  20   4  15      222.70      556.67    412.03 o 
  22   4  15     3063.43     3674.35    539.58 o 
 -25   5  15      528.98     1133.29    456.05 o 
 -23   5  15     1377.38     1417.09    395.10 o 
 -21   5  15      283.31      687.88    337.82 o 
 -19   5  15      164.76      680.50    321.13 o 
 -17   5  15      103.73      522.27    300.92 o 
 -15   5  15      101.25      502.62    303.30 o 
 -13   5  15      151.31      -46.22    229.73 o 
 -11   5  15      553.79      795.11    242.44 o 
  -9   5  15     1369.14     1648.47    264.32 o 
  -7   5  15      985.44     1364.56    250.25 o 
  -5   5  15      463.07      721.38    174.27 o 
  -3   5  15     1085.22     1014.35    186.32 o 
  -1   5  15      312.25      308.95    172.78 o 
   1   5  15     2406.54     2452.98    233.02 o 
   3   5  15       30.92      386.21    198.07 o 
   5   5  15      802.33      733.51    230.15 o 
   7   5  15      903.05      680.55    206.96 o 
   9   5  15      798.71      911.03    226.85 o 
  11   5  15      299.10      438.83    258.97 o 
  13   5  15      188.14      421.80    238.79 o 
  15   5  15     1045.27     1269.45    538.60 o 
  17   5  15       12.73      194.92    381.59 o 
  19   5  15       27.47      188.29    410.91 o 
  21   5  15        5.92      393.26   1198.89 o 
 -22   6  15      650.75      892.19    407.78 o 
 -20   6  15     2680.07     3026.08    518.15 o 
 -18   6  15      362.43     1159.45    376.21 o 
 -16   6  15      546.05      804.70    302.03 o 
 -14   6  15     1303.79     1350.86    316.26 o 
 -12   6  15        9.14      211.10    261.11 o 
 -10   6  15     2731.64     2824.17    339.59 o 
  -8   6  15     2291.70     2779.25    350.02 o 
  -6   6  15      573.51      377.01    248.24 o 
  -4   6  15     3367.45     3168.03    329.89 o 
  -2   6  15     3891.35     3754.58    284.21 o 
   0   6  15       51.63      132.97    196.68 o 
   2   6  15      591.91      981.87    230.33 o 
   4   6  15     3765.24     3826.38    306.03 o 
   6   6  15     1955.42     1825.70    268.49 o 
   8   6  15        5.01      419.54    283.08 o 
  10   6  15     1724.46     1869.95    394.46 o 
  12   6  15       28.83      362.66    264.57 o 
  14   6  15      814.47      521.55    316.14 o 
  16   6  15     3064.29     2934.60    683.88 o 
  18   6  15     1364.51     1662.34    502.16 o 
 -19   7  15     3409.64     3497.21    894.41 o 
 -17   7  15      737.01     1043.16    547.31 o 
 -15   7  15      110.48      196.75    319.06 o 
 -13   7  15     7851.40     8068.80    518.06 o 
 -11   7  15     2634.12     2512.90    374.72 o 
  -9   7  15       17.48      499.36    300.90 o 
  -7   7  15    10487.43     9339.00    495.20 o 
  -5   7  15    12466.95    11699.27    607.36 o 
  -3   7  15      228.01      -25.13    274.06 o 
  -1   7  15      740.51      739.71    305.63 o 
   1   7  15     2154.74     2383.18    292.51 o 
   3   7  15     1401.58     1302.06    275.24 o 
   5   7  15      144.26      -80.26    250.94 o 
   7   7  15     2717.20     2853.00    325.41 o 
   9   7  15      285.86       12.62    280.13 o 
  11   7  15      911.58     1087.39    361.31 o 
  13   7  15     1459.55     1095.13    390.82 o 
  15   7  15       58.85      520.80    773.98 o 
 -14   8  15     2451.76      581.05    630.83 o 
 -12   8  15        1.87      -85.13    334.47 o 
 -10   8  15     2821.00     2884.11    736.16 o 
  -8   8  15     3845.02     3387.21    609.07 o 
  -6   8  15      151.52      171.77    329.93 o 
  -4   8  15       82.33     -115.71    317.42 o 
  -2   8  15     5048.48     4816.99    523.92 o 
   0   8  15      414.53      148.36    331.16 o 
   2   8  15     1608.63     1010.52    296.93 o 
   4   8  15     3141.22     3666.94    496.47 o 
   6   8  15     1757.20     1062.14    310.54 o 
   8   8  15       95.98     -153.56    339.33 o 
  10   8  15     1495.45     1157.07    388.93 o 
  -3   9  15        4.82      640.16    599.18 o 
  -1   9  15      419.47      320.15    307.94 o 
   1   9  15      207.58     1332.43    538.54 o 
 -30   0  16      309.64      677.48    628.73 o 
 -28   0  16     5954.22     6104.51    870.71 o 
 -26   0  16     5432.76     6207.72    831.36 o 
 -24   0  16       26.15      747.60    511.58 o 
 -22   0  16     1716.45     2077.58    540.33 o 
 -20   0  16    22507.70    20230.69   1025.70 o 
 -18   0  16     1825.99     2551.92    350.87 o 
 -16   0  16     3115.78     3275.84    354.70 o 
 -14   0  16    23402.51    21005.68    382.44 o 
 -12   0  16     8901.25     8417.90    342.99 o 
 -10   0  16      802.89     1008.07    131.55 o 
  -8   0  16    25259.52    25285.04    440.72 o 
  -6   0  16     6580.42     6580.60    224.77 o 
  -4   0  16     3561.22     3891.84    206.46 o 
  -2   0  16     3387.59     3055.57    208.33 o 
   0   0  16    13685.78    11534.34    289.18 o 
   2   0  16      427.33      108.49    117.94 o 
   4   0  16    17060.43    17235.40    556.83 o 
   6   0  16    20145.18    19764.46    379.34 o 
   8   0  16      571.57      449.01    143.72 o 
  10   0  16    11502.76    11686.95    396.92 o 
  12   0  16    41755.59    40128.64    749.83 o 
  14   0  16     8679.14     8450.72    388.59 o 
  16   0  16      415.66      204.80    493.14 o 
  18   0  16    11041.85    11251.41    539.75 o 
  20   0  16     7952.68     8310.65    542.35 o 
  22   0  16     2917.80     4006.58    712.77 o 
  24   0  16     3311.74     3524.88    547.63 o 
  26   0  16      900.99      184.86    618.69 o 
 -29   1  16     3836.82     4349.61    565.69 o 
 -27   1  16      117.29      592.15    395.12 o 
 -25   1  16     9703.06     8741.13    603.79 o 
 -23   1  16     9291.20     9053.72    513.81 o 
 -21   1  16      126.71      640.74    257.95 o 
 -19   1  16      311.10      744.80    238.88 o 
 -17   1  16    33282.13    32358.47    525.46 o 
 -15   1  16      993.88     1145.60    116.10 o 
 -13   1  16       26.87      111.96     71.82 o 
 -11   1  16    17063.87    16944.84    226.05 o 
  -9   1  16      903.62     1075.36     92.24 o 
  -7   1  16      681.07      828.64    102.15 o 
  -5   1  16     2609.09     3005.03    128.32 o 
  -3   1  16     1945.61     1786.78    107.77 o 
  -1   1  16     2349.18     2615.39    122.73 o 
   1   1  16    10321.85    10298.11    326.63 o 
   3   1  16     6981.52     6395.03    158.60 o 
   5   1  16     3556.74     3991.98    149.94 o 
   7   1  16     8689.58     8465.51    216.89 o 
   9   1  16    17005.97    16542.31    296.59 o 
  11   1  16     8272.82     8123.39    248.84 o 
  13   1  16      286.14      292.75    175.54 o 
  15   1  16     3169.43     3235.34    335.88 o 
  17   1  16     4332.83     4764.08    309.79 o 
  19   1  16     1150.03      996.31    259.66 o 
  21   1  16     2020.46     2570.81    307.29 o 
  23   1  16     2969.11     2981.48    454.37 o 
  25   1  16      747.12      248.41    374.44 o 
 -30   2  16       85.04      417.57    423.20 o 
 -28   2  16      780.41      431.16    483.51 o 
 -26   2  16     4910.63     5679.14    505.25 o 
 -24   2  16      138.02      525.88    318.19 o 
 -22   2  16        8.18      238.07    258.90 o 
 -20   2  16      210.97      521.75    170.75 o 
 -18   2  16      848.31     1045.41    171.21 o 
 -16   2  16    11028.81    10655.80    325.64 o 
 -14   2  16       46.99      231.01    219.93 o 
 -12   2  16     1419.17     1723.17    134.57 o 
 -10   2  16     1430.45     1538.53    106.82 o 
  -8   2  16     1523.43     1758.34    105.36 o 
  -6   2  16     2449.15     2841.76    121.08 o 
  -4   2  16     5484.46     6174.40    162.10 o 
  -2   2  16    13105.74    13461.91    227.15 o 
   0   2  16      745.70     1041.84    112.19 o 
   2   2  16      130.52      353.66     72.38 o 
   4   2  16     3768.97     3986.69    177.42 o 
   6   2  16      280.13      458.08    115.12 o 
   8   2  16     5343.00     5389.74    212.04 o 
  10   2  16    10495.29    10204.38    276.24 o 
  12   2  16     1511.73     1869.92    177.54 o 
  14   2  16     3884.28     3715.30    278.92 o 
  16   2  16     1128.02     1306.33    288.73 o 
  18   2  16     2239.37     3087.31    471.68 o 
  20   2  16        8.50      697.20    288.35 o 
  22   2  16     1655.46     1297.99    433.03 o 
  24   2  16      899.79     1154.56    662.53 o 
 -29   3  16     1007.28     1982.53    437.26 o 
 -27   3  16      142.19      746.03    359.72 o 
 -25   3  16      277.03      405.20    327.83 o 
 -23   3  16      760.50     1237.40    337.55 o 
 -21   3  16      706.01     1156.52    246.54 o 
 -19   3  16       79.62      113.49    170.56 o 
 -17   3  16     2180.44     2343.78    229.15 o 
 -15   3  16     2079.87     2579.93    223.76 o 
 -13   3  16      932.57      872.40    167.14 o 
 -11   3  16     4037.09     4380.13    211.03 o 
  -9   3  16     4209.09     4979.40    206.76 o 
  -7   3  16     3150.20     3068.42    134.43 o 
  -5   3  16       99.56       63.23     86.86 o 
  -3   3  16     7341.22     7123.27    214.58 o 
  -1   3  16     7718.17     8368.32    261.03 o 
   1   3  16     5509.41     5417.00    233.80 o 
   3   3  16      231.46      273.88    167.63 o 
   5   3  16      439.97      415.84    149.17 o 
   7   3  16     6517.29     6310.46    258.94 o 
   9   3  16      409.50      400.37    172.00 o 
  11   3  16     2765.32     2931.67    227.82 o 
  13   3  16      345.67      190.26    183.46 o 
  15   3  16     5385.46     5454.81    383.69 o 
  17   3  16       64.52      319.82    288.08 o 
  19   3  16        8.56      466.06    339.88 o 
  21   3  16     1140.40     1411.89    595.18 o 
  23   3  16     1651.90     1048.21    590.75 o 
 -28   4  16     1510.83     2160.15    543.47 o 
 -26   4  16      876.37     1546.65    397.18 o 
 -24   4  16       62.40      519.62    344.67 o 
 -22   4  16     4891.21     5307.17    489.30 o 
 -20   4  16    12286.23    11520.23    456.06 o 
 -18   4  16     5502.87     5497.88    356.05 o 
 -16   4  16      750.83      811.09    203.69 o 
 -14   4  16     4392.26     5160.75    438.01 o 
 -12   4  16     7279.15     7465.20    377.02 o 
 -10   4  16     6839.52     6445.34    352.83 o 
  -8   4  16      475.26      510.24    201.70 o 
  -6   4  16    29581.84    29158.07    705.03 o 
  -4   4  16     6182.20     5887.43    239.79 o 
  -2   4  16     1435.71     1568.65    167.04 o 
   0   4  16     7864.08     8015.67    286.27 o 
   2   4  16     3915.43     4278.32    244.84 o 
   4   4  16    14523.37    13643.41    373.09 o 
   6   4  16     3356.78     3541.49    226.67 o 
   8   4  16      642.61      906.43    183.29 o 
  10   4  16     2344.24     1923.47    240.59 o 
  12   4  16     3143.67     2917.31    273.67 o 
  14   4  16      269.20      585.27    239.31 o 
  16   4  16      686.58      848.29    306.08 o 
  18   4  16     1451.85     1581.42    427.20 o 
  20   4  16     2374.87     1558.86    436.34 o 
  22   4  16      261.46      502.74    443.92 o 
 -25   5  16     1788.81     2493.86    790.49 o 
 -23   5  16     2384.93     2719.66    776.13 o 
 -21   5  16     1335.61     1708.04    445.51 o 
 -19   5  16     1883.38     1752.04    371.69 o 
 -17   5  16     5032.98     5563.15    555.64 o 
 -15   5  16      140.47       92.86    246.59 o 
 -13   5  16      787.20     1013.11    275.24 o 
 -11   5  16    15522.08    13941.99    496.94 o 
  -9   5  16     2772.06     3196.82    317.70 o 
  -7   5  16     1654.82     1634.48    266.98 o 
  -5   5  16    10375.04     9752.30    334.02 o 
  -3   5  16    14855.83    14488.87    395.37 o 
  -1   5  16     3817.35     3482.77    258.84 o 
   1   5  16     8096.59     8013.80    334.41 o 
   3   5  16    10797.74    10177.17    418.78 o 
   5   5  16       67.16      285.51    233.56 o 
   7   5  16      981.85      936.73    214.63 o 
   9   5  16     5503.68     6037.79    338.61 o 
  11   5  16      836.52     1189.96    259.76 o 
  13   5  16     5973.28     5414.56    469.01 o 
  15   5  16     8653.52     8419.87    489.82 o 
  17   5  16     2533.15     2227.36    639.05 o 
  19   5  16     1495.52     1061.91    455.21 o 
  21   5  16     1685.44     1043.69   1695.41 o 
 -22   6  16      933.17     1035.22    610.63 o 
 -20   6  16     3739.48     4177.30    525.92 o 
 -18   6  16     1785.29     2520.03    572.16 o 
 -16   6  16     1970.40     1854.36    344.80 o 
 -14   6  16     1743.51     1724.59    326.54 o 
 -12   6  16     1674.11     1965.63    334.18 o 
 -10   6  16      869.24      510.88    268.22 o 
  -8   6  16     3349.47     3284.21    353.44 o 
  -6   6  16     3953.58     4101.61    360.21 o 
  -4   6  16      108.49       90.65    244.50 o 
  -2   6  16     7315.21     6981.13    378.79 o 
   0   6  16     6720.42     6933.02    355.68 o 
   2   6  16      219.72       51.67    244.00 o 
   4   6  16      153.49      232.22    228.73 o 
   6   6  16     7375.94     6725.91    377.27 o 
   8   6  16     1677.46     1752.29    332.87 o 
  10   6  16       82.07       97.31    250.30 o 
  12   6  16     1550.11     1945.34    494.80 o 
  14   6  16     1102.43     1352.98    382.64 o 
  16   6  16       30.37      770.09    440.92 o 
  18   6  16     3084.74     4391.43    878.36 o 
 -19   7  16      300.80      909.06    365.94 o 
 -17   7  16       15.31      584.04    352.73 o 
 -15   7  16      116.90      254.58    324.89 o 
 -13   7  16      861.24     1023.67    351.03 o 
 -11   7  16       62.87      355.56    318.19 o 
  -9   7  16       11.36      201.58    297.98 o 
  -7   7  16      238.90      488.15    302.39 o 
  -5   7  16     5221.94     4668.65    442.65 o 
  -3   7  16       21.31      199.38    285.28 o 
  -1   7  16        0.69      -13.37    284.50 o 
   1   7  16      742.14      560.15    255.70 o 
   3   7  16     1223.30     1438.56    286.04 o 
   5   7  16      554.23      315.31    266.27 o 
   7   7  16      123.09      555.44    276.00 o 
   9   7  16      188.83       20.21    285.57 o 
  11   7  16      165.96      239.91    347.24 o 
  13   7  16     1452.61     1023.52    390.31 o 
  15   7  16     2783.37     2715.16    911.44 o 
 -14   8  16      650.11      584.77    636.82 o 
 -12   8  16      100.37     -271.94    333.12 o 
 -10   8  16      207.30      385.53    360.32 o 
  -8   8  16      341.68      305.66    342.38 o 
  -6   8  16      615.62      707.27    351.74 o 
  -4   8  16      679.29      439.91    334.78 o 
  -2   8  16      265.29      332.25    339.71 o 
   0   8  16      108.33      -90.52    398.77 o 
   2   8  16       83.71     -309.07    309.07 o 
   4   8  16     1832.73     1873.48    340.39 o 
   6   8  16       14.77      284.20    305.63 o 
   8   8  16        2.05      177.10    348.28 o 
  10   8  16      327.51      382.00    378.74 o 
 -29   1  17     1145.58     1659.13    465.68 o 
 -27   1  17     1557.17     1802.24    459.86 o 
 -25   1  17      293.29      878.00    594.13 o 
 -23   1  17     9846.36     9757.66    527.74 o 
 -21   1  17      800.79     1525.80    288.83 o 
 -19   1  17     2324.41     2486.12    329.37 o 
 -17   1  17    10368.30     9903.60    299.75 o 
 -15   1  17     2445.10     2397.07    161.78 o 
 -13   1  17      261.14      358.75     90.81 o 
 -11   1  17     2355.07     2341.98    127.94 o 
  -9   1  17    13827.42    13442.71    289.95 o 
  -7   1  17      236.26      256.96     84.91 o 
  -5   1  17    14031.87    13149.01    234.40 o 
  -3   1  17     7551.06     7557.81    189.48 o 
  -1   1  17     1341.83     1676.97    110.55 o 
   1   1  17       99.80      116.18     94.82 o 
   3   1  17     1135.20      995.72     99.30 o 
   5   1  17     2553.09     2703.75    136.52 o 
   7   1  17       73.40      252.64    111.41 o 
   9   1  17     9163.26     9154.01    243.62 o 
  11   1  17       80.19      -75.73    128.30 o 
  13   1  17     2154.65     2225.05    209.58 o 
  15   1  17     1941.97     2095.12    241.07 o 
  17   1  17     6233.75     6172.86    427.98 o 
  19   1  17       28.08      376.48    231.87 o 
  21   1  17     1507.19     2070.08    423.15 o 
  23   1  17     1584.01      791.97    462.78 o 
  25   1  17      595.43      611.85    400.83 o 
 -30   2  17     1950.25     2776.98    518.25 o 
 -28   2  17       54.27      416.53    393.17 o 
 -26   2  17     4302.11     4173.80    634.69 o 
 -24   2  17     5085.38     5646.55    495.89 o 
 -22   2  17       37.14      360.49    265.85 o 
 -20   2  17     7924.34     7934.15    381.49 o 
 -18   2  17     3201.64     3310.62    231.73 o 
 -16   2  17     3452.69     3790.76    228.11 o 
 -14   2  17     5126.85     4991.90    258.19 o 
 -12   2  17    31896.93    30427.84    437.60 o 
 -10   2  17     1153.90     1294.80    107.04 o 
  -8   2  17    25227.17    24413.96    332.10 o 
  -6   2  17    12294.73    11896.05    257.99 o 
  -4   2  17    15974.26    15385.66    266.35 o 
  -2   2  17     7234.46     6399.46    185.05 o 
   0   2  17    12427.09    12153.39    240.49 o 
   2   2  17     2082.65     1725.51     99.37 o 
   4   2  17     1242.56     1324.53    126.93 o 
   6   2  17    27912.87    26241.46    382.75 o 
   8   2  17     3170.92     2926.73    177.48 o 
  10   2  17      653.31      416.24    164.36 o 
  12   2  17     9017.50     8131.31    305.39 o 
  14   2  17     7796.28     7913.52    442.88 o 
  16   2  17      703.76     1067.68    343.41 o 
  18   2  17     2315.37     3033.00    345.39 o 
  20   2  17     7011.09     6949.97    443.69 o 
  22   2  17     2268.07     1896.23    436.38 o 
  24   2  17     3010.61     3840.87    600.43 o 
 -29   3  17     3688.56     4939.00    756.96 o 
 -27   3  17     2959.84     3963.24    483.00 o 
 -25   3  17      464.00      756.23    428.71 o 
 -23   3  17     6098.25     5883.46    485.81 o 
 -21   3  17     6227.69     6655.31    369.94 o 
 -19   3  17      423.83      626.74    191.24 o 
 -17   3  17     6499.63     6872.45    316.28 o 
 -15   3  17     7343.10     7119.82    313.47 o 
 -13   3  17       68.90      125.08    166.40 o 
 -11   3  17     4053.65     4015.47    199.78 o 
  -9   3  17    14787.42    13960.32    288.36 o 
  -7   3  17       39.96      252.08     86.24 o 
  -5   3  17     3211.53     3300.48    171.00 o 
  -3   3  17     4930.11     4827.23    212.72 o 
  -1   3  17    12049.44    11683.02    305.03 o 
   1   3  17     2028.56     2101.15    179.56 o 
   3   3  17    15120.33    14680.96    366.37 o 
   5   3  17      260.60      144.89    149.88 o 
   7   3  17     4134.54     3898.92    228.77 o 
   9   3  17    10834.34    10564.28    323.28 o 
  11   3  17     1121.32     1267.69    198.53 o 
  13   3  17      531.23      374.52    192.68 o 
  15   3  17     3273.53     3440.50    349.11 o 
  17   3  17    11808.45    11036.09    495.23 o 
  19   3  17      257.07      695.60    312.25 o 
  21   3  17      691.63      300.87    392.69 o 
  23   3  17     5384.44     5294.71    596.25 o 
 -26   4  17     1567.13     2251.75    417.39 o 
 -24   4  17      613.50     1378.13    679.63 o 
 -22   4  17       76.13      644.10    303.86 o 
 -20   4  17     4104.04     4130.39    430.12 o 
 -18   4  17     6310.40     7046.79    363.53 o 
 -16   4  17      315.95      327.70    193.51 o 
 -14   4  17     6538.42     6219.63    379.86 o 
 -12   4  17     1388.45     1422.28    248.09 o 
 -10   4  17     1230.81     1290.26    231.06 o 
  -8   4  17       51.86      168.83    153.63 o 
  -6   4  17    12060.18    11557.96    306.33 o 
  -4   4  17       33.71      139.35    130.84 o 
  -2   4  17     6804.15     6148.49    253.36 o 
   0   4  17     6161.35     5856.25    286.75 o 
   2   4  17     1387.91     1550.07    192.48 o 
   4   4  17     1273.78     1345.82    190.72 o 
   6   4  17     2927.86     3019.94    221.78 o 
   8   4  17     5376.60     5196.29    270.38 o 
  10   4  17      561.00      433.83    210.91 o 
  12   4  17     1520.71     1522.29    254.74 o 
  14   4  17     1631.29     2063.85    308.15 o 
  16   4  17     1465.45     1767.48    369.51 o 
  18   4  17     2748.37     3015.72    468.06 o 
  20   4  17     1358.24     1645.25    447.34 o 
  22   4  17      328.77      743.47    766.47 o 
 -25   5  17     1008.18      728.65    385.38 o 
 -23   5  17       36.71     1006.02    375.44 o 
 -21   5  17      959.18     1048.37    302.85 o 
 -19   5  17      127.34      488.35    277.40 o 
 -17   5  17      170.88      608.30    277.06 o 
 -15   5  17      646.37     1025.81    280.49 o 
 -13   5  17     1848.00     2102.82    309.08 o 
 -11   5  17     1271.15      983.88    305.39 o 
  -9   5  17      212.75      470.00    234.65 o 
  -7   5  17     4339.39     3892.70    576.43 o 
  -5   5  17     2811.99     2507.07    314.98 o 
  -3   5  17      993.09      832.39    193.58 o 
  -1   5  17     1219.95     1515.28    220.43 o 
   1   5  17     2156.08     2207.61    269.01 o 
   3   5  17       23.03      257.27    217.88 o 
   5   5  17       12.57      433.89    196.35 o 
   7   5  17      148.95      235.58    205.38 o 
   9   5  17      410.91      595.59    227.97 o 
  11   5  17      180.06      272.00    239.41 o 
  13   5  17     1933.42     1890.87    293.70 o 
  15   5  17        7.90      233.91    314.58 o 
  17   5  17       35.87      291.79    398.59 o 
  19   5  17      590.90      619.68    447.47 o 
 -22   6  17      231.95      865.75    427.42 o 
 -20   6  17      657.26     1089.57    483.39 o 
 -18   6  17       79.41      597.49    298.88 o 
 -16   6  17      185.15      445.81    338.62 o 
 -14   6  17      943.63      645.80    381.65 o 
 -12   6  17     1706.24     1818.43    324.72 o 
 -10   6  17      108.70      508.54    282.65 o 
  -8   6  17      459.33      302.23    405.08 o 
  -6   6  17     1046.70     1668.10    356.59 o 
  -4   6  17     2630.89     2349.97    319.29 o 
  -2   6  17      705.44      466.55    218.51 o 
   0   6  17     2318.29     2523.00    273.80 o 
   2   6  17      755.69      505.51    258.56 o 
   4   6  17        3.77      -20.71    229.49 o 
   6   6  17     2558.89     3051.39    313.92 o 
   8   6  17       89.13       73.85    252.07 o 
  10   6  17      350.92      243.04    273.58 o 
  12   6  17       93.39       80.35    266.37 o 
  14   6  17     2713.70     2361.27    454.90 o 
  16   6  17      834.14     2022.19    815.47 o 
  18   6  17      970.64     1398.36    624.81 o 
 -19   7  17      115.17     1771.07   1050.61 o 
 -17   7  17     4383.19     4880.35    493.57 o 
 -15   7  17     1969.41     2049.48    382.08 o 
 -13   7  17       45.48     -221.22    314.32 o 
 -11   7  17     3936.84     4204.96    430.51 o 
  -9   7  17     2903.40     3164.37    395.82 o 
  -7   7  17     3500.97     3143.36    384.03 o 
  -5   7  17     3907.21     3980.24    404.31 o 
  -3   7  17     4420.96     4744.06    461.82 o 
  -1   7  17     4219.01     3909.67    401.75 o 
   1   7  17     1529.31     1430.21    286.66 o 
   3   7  17     9404.47     9021.91    436.70 o 
   5   7  17      288.01       90.16    266.14 o 
   7   7  17      751.50      755.09    293.64 o 
   9   7  17     5287.35     5038.99    582.71 o 
  11   7  17     2954.36     2421.65    425.96 o 
  13   7  17       77.77      475.44    383.14 o 
 -14   8  17      265.67      294.08    592.62 o 
 -12   8  17      852.15     1119.56    474.12 o 
 -10   8  17      561.53      171.77    344.98 o 
  -8   8  17     1013.46      284.18    659.65 o 
  -6   8  17     1317.99     1042.47    370.22 o 
  -4   8  17      747.68      777.84    367.02 o 
  -2   8  17      905.72      434.63    350.49 o 
   0   8  17     2158.95     1221.15    379.96 o 
   2   8  17     2552.37     1809.60    378.72 o 
   4   8  17       37.92      345.51    335.38 o 
   6   8  17     1072.76     1049.81    327.14 o 
   8   8  17     1050.67      247.23    377.46 o 
 -30   0  18     1799.94     3197.73    793.73 o 
 -28   0  18     3485.84     2571.62    695.07 o 
 -26   0  18      323.82      910.24    555.43 o 
 -24   0  18     4593.00     4238.73    703.90 o 
 -22   0  18     1134.67     1123.24    486.16 o 
 -20   0  18      631.10      593.21    399.30 o 
 -18   0  18    45866.78    43006.65   1495.14 o 
 -16   0  18     4719.31     5289.00    310.20 o 
 -14   0  18     2099.12     2454.78    171.86 o 
 -12   0  18    11141.73    10137.46    301.75 o 
 -10   0  18    20637.93    19208.79    401.50 o 
  -8   0  18     3355.66     4166.92    212.28 o 
  -6   0  18    16218.35    14784.28    347.85 o 
  -4   0  18    14701.80    13883.19    335.01 o 
  -2   0  18      656.40      699.15    130.81 o 
   0   0  18    46774.64    46734.59    797.53 o 
   2   0  18    15982.67    15102.20    402.14 o 
   4   0  18      869.22      950.25    147.26 o 
   6   0  18     1117.86     1426.33    172.79 o 
   8   0  18    19344.65    19418.66    541.35 o 
  10   0  18    16674.29    15823.22    461.49 o 
  12   0  18     8313.10     8093.52    518.10 o 
  14   0  18     2700.21     2609.22    538.45 o 
  16   0  18     5997.20     5568.03    551.13 o 
  18   0  18     3052.68     2511.08    550.68 o 
  20   0  18     4150.43     4770.17    942.04 o 
  22   0  18     8089.32     8382.37   1070.73 o 
  24   0  18     5236.07     6455.61    576.28 o 
 -29   1  18     2456.16     2480.79    607.79 o 
 -27   1  18     6025.33     6053.49    820.87 o 
 -25   1  18      247.64      847.58    373.89 o 
 -23   1  18     1365.08     1538.06    453.74 o 
 -21   1  18    19994.42    19078.72    635.76 o 
 -19   1  18      157.72      281.02    218.33 o 
 -17   1  18      763.16      871.53    152.47 o 
 -15   1  18     2955.00     3207.49    167.91 o 
 -13   1  18     9087.77     8769.57    205.18 o 
 -11   1  18     6605.72     6880.13    184.64 o 
  -9   1  18    13535.48    13633.07    277.97 o 
  -7   1  18     7606.58     7687.77    196.72 o 
  -5   1  18       72.94      409.51     89.90 o 
  -3   1  18    35642.95    34892.73    427.64 o 
  -1   1  18      237.86      715.61     99.50 o 
   1   1  18      215.40      279.58     93.25 o 
   3   1  18    16159.80    16412.48    263.63 o 
   5   1  18     6399.68     6558.22    188.84 o 
   7   1  18      459.15      426.38    126.75 o 
   9   1  18       83.65      135.76    130.37 o 
  11   1  18      136.27       -8.00    143.51 o 
  13   1  18      526.18      682.06    214.97 o 
  15   1  18     1096.68      939.28    252.36 o 
  17   1  18     7560.63     8385.45    366.61 o 
  19   1  18     1549.13     2043.97    460.89 o 
  21   1  18      715.83      967.32    370.33 o 
  23   1  18     1911.35     1851.50    424.32 o 
  25   1  18     1690.09      408.09    648.44 o 
 -28   2  18       83.05      340.80    393.04 o 
 -26   2  18       76.66      869.88    380.82 o 
 -24   2  18      473.58      860.99    315.63 o 
 -22   2  18      235.35      525.20    283.34 o 
 -20   2  18       38.78       25.72    245.08 o 
 -18   2  18     5045.06     5535.95    278.91 o 
 -16   2  18     3607.97     3838.07    246.07 o 
 -14   2  18     1304.92     1364.16    180.58 o 
 -12   2  18     3008.03     3115.90    168.28 o 
 -10   2  18      472.78      439.36     96.11 o 
  -8   2  18     4851.31     5458.97    174.81 o 
  -6   2  18     1824.98     2036.13    174.23 o 
  -4   2  18      798.46     1006.65    136.28 o 
  -2   2  18     2048.22     2355.84    132.43 o 
   0   2  18     1577.28     2197.72    195.14 o 
   2   2  18     1782.53     2005.19    206.09 o 
   4   2  18      415.39      290.35    114.32 o 
   6   2  18      280.28      322.22    140.51 o 
   8   2  18    14356.31    14319.20    422.38 o 
  10   2  18     1192.08      857.38    180.15 o 
  12   2  18       44.67       31.65    217.22 o 
  14   2  18       16.94      164.41    254.95 o 
  16   2  18      249.19      761.16    288.37 o 
  18   2  18      610.81      477.83    286.94 o 
  20   2  18      636.73      603.36    601.76 o 
  22   2  18     1351.46     1052.42    578.31 o 
  24   2  18      195.78      131.56    440.88 o 
 -27   3  18       11.39      859.14    370.23 o 
 -25   3  18      188.82      902.39    338.13 o 
 -23   3  18       13.63      398.02    294.67 o 
 -21   3  18      357.09      624.53    201.44 o 
 -19   3  18      320.83      440.64    188.84 o 
 -17   3  18     2892.55     3183.44    257.41 o 
 -15   3  18      166.16      273.77    166.33 o 
 -13   3  18     1013.60     1096.47    176.82 o 
 -11   3  18     1517.89     1509.61    142.67 o 
  -9   3  18      420.25      622.21    114.24 o 
  -7   3  18     7873.50     7846.28    234.94 o 
  -5   3  18     1363.47     1654.81    145.76 o 
  -3   3  18     2844.24     2956.45    191.54 o 
  -1   3  18       28.13       89.55    129.09 o 
   1   3  18     2772.57     3039.35    210.40 o 
   3   3  18      702.20      779.72    167.90 o 
   5   3  18      907.68      726.79    163.54 o 
   7   3  18      127.11      219.80    158.98 o 
   9   3  18     5212.70     5071.32    307.97 o 
  11   3  18    14311.67    12949.19    404.51 o 
  13   3  18     2189.67     2391.41    265.22 o 
  15   3  18      101.31      324.44    278.14 o 
  17   3  18      371.28      715.50    307.00 o 
  19   3  18       14.98      119.27    304.60 o 
  21   3  18      621.18      667.27    522.42 o 
  23   3  18        8.12     -310.07    611.58 o 
 -26   4  18     3566.57     3486.33    459.56 o 
 -24   4  18     5077.87     4542.14    560.07 o 
 -22   4  18      440.17      520.77    231.92 o 
 -20   4  18     1853.32     1980.00    251.05 o 
 -18   4  18     1931.70     2751.57    258.37 o 
 -16   4  18     2835.38     3209.91    328.25 o 
 -14   4  18     5922.75     6320.23    391.78 o 
 -12   4  18     1193.72     1305.33    254.22 o 
 -10   4  18    10615.34    10278.71    427.80 o 
  -8   4  18      684.77      632.45    174.62 o 
  -6   4  18     1753.21     1884.41    196.13 o 
  -4   4  18     7930.68     8060.43    307.56 o 
  -2   4  18      830.31      472.31    169.72 o 
   0   4  18     4908.02     4780.45    393.00 o 
   2   4  18    11563.34    11430.78    388.01 o 
   4   4  18     1291.82     1154.24    217.68 o 
   6   4  18       50.66      138.76    184.04 o 
   8   4  18     9647.19     9957.27    367.16 o 
  10   4  18       39.68      395.40    220.95 o 
  12   4  18     2385.68     2805.21    286.54 o 
  14   4  18     4219.11     3822.14    323.84 o 
  16   4  18     3994.54     4377.26    397.39 o 
  18   4  18      518.02      711.60    400.97 o 
  20   4  18      578.09      989.17    429.79 o 
  22   4  18      301.28      -42.44    993.90 o 
 -25   5  18       75.51      330.54    882.32 o 
 -23   5  18      607.96     1118.30    321.43 o 
 -21   5  18     7844.63     8141.59    483.75 o 
 -19   5  18      732.49      979.41    318.06 o 
 -17   5  18      161.22      713.32    291.99 o 
 -15   5  18     9809.93     8622.63    469.93 o 
 -13   5  18    10277.33     8825.60    455.26 o 
 -11   5  18      645.32      684.06    263.58 o 
  -9   5  18     3948.81     3787.01    344.01 o 
  -7   5  18     4905.07     5073.80    373.27 o 
  -5   5  18        2.28     -145.96    214.53 o 
  -3   5  18     1667.84     2044.27    227.60 o 
  -1   5  18     3936.81     4207.21    283.49 o 
   1   5  18     3814.48     3274.13    307.01 o 
   3   5  18     9796.92     9393.13    703.91 o 
   5   5  18     7474.91     7386.96    368.07 o 
   7   5  18       90.31      176.76    219.23 o 
   9   5  18     9058.29     8839.15    402.26 o 
  11   5  18    13820.01    13462.88    599.39 o 
  13   5  18     5863.42     5916.47    420.07 o 
  15   5  18      703.68     1066.02    289.62 o 
  17   5  18     1543.26     1243.97    423.55 o 
  19   5  18     2265.39     1510.64    974.34 o 
 -22   6  18     1270.33     1917.12    371.81 o 
 -20   6  18      410.80      865.50    329.42 o 
 -18   6  18     1231.34     1431.36    366.42 o 
 -16   6  18      137.06      199.27    303.53 o 
 -14   6  18      861.71      828.09    315.46 o 
 -12   6  18     2669.52     2155.03    351.68 o 
 -10   6  18     4239.12     4169.32    422.66 o 
  -8   6  18       14.06      160.47    267.97 o 
  -6   6  18     4429.68     4068.93    370.89 o 
  -4   6  18     2610.65     2870.97    342.55 o 
  -2   6  18       67.45     -102.13    208.86 o 
   0   6  18     2356.49     2607.76    279.08 o 
   2   6  18     2508.52     2537.75    457.45 o 
   4   6  18      146.65      117.71    239.62 o 
   6   6  18     2775.20     3014.24    311.48 o 
   8   6  18     3751.07     3265.24    336.39 o 
  10   6  18      982.92      785.26    293.46 o 
  12   6  18     1267.03     1544.25    327.54 o 
  14   6  18     1571.03     2180.14    477.48 o 
  16   6  18     3969.16     4407.77    678.51 o 
 -19   7  18      343.17     1339.53   2561.38 o 
 -17   7  18      116.91       21.40    345.72 o 
 -15   7  18      907.94     1039.94    368.61 o 
 -13   7  18      541.85      488.96    344.15 o 
 -11   7  18       50.45      274.79    325.03 o 
  -9   7  18      919.89     1064.93    338.15 o 
  -7   7  18      366.51      704.71    320.29 o 
  -5   7  18      573.39      539.87    403.71 o 
  -3   7  18      974.06     1404.74    339.18 o 
  -1   7  18       26.43      364.16    310.37 o 
   1   7  18        8.63      -23.45    284.41 o 
   3   7  18       11.52     -154.76    256.76 o 
   5   7  18      276.53      418.12    285.68 o 
   7   7  18      556.76      191.58    291.86 o 
   9   7  18     1401.78      977.03    322.85 o 
  11   7  18     1000.61     1144.68    405.05 o 
  13   7  18       46.06      134.01    476.71 o 
 -12   8  18        9.13     -509.37    560.46 o 
 -10   8  18        4.72       40.01    349.75 o 
  -8   8  18       14.32     -140.50    341.01 o 
  -6   8  18       50.84      359.43    352.56 o 
  -4   8  18     1044.49     1125.05    377.75 o 
  -2   8  18      559.53      654.39    428.30 o 
   0   8  18      129.17      -60.64    341.05 o 
   2   8  18       81.09       35.90    341.23 o 
   4   8  18      845.98      745.61    315.30 o 
   6   8  18     1925.97     2132.15    359.23 o 
   8   8  18       48.83     -120.44    364.41 o 
 -29   1  19       23.72      516.62    411.49 o 
 -27   1  19     1632.02     1623.13    438.82 o 
 -25   1  19     2984.00     3509.24    481.86 o 
 -23   1  19      184.09      718.39    335.51 o 
 -21   1  19      327.21      389.53    293.20 o 
 -19   1  19     4392.32     5347.70    399.51 o 
 -17   1  19     1526.43     1516.05    186.91 o 
 -15   1  19      674.73      562.03    135.02 o 
 -13   1  19     8848.95     8632.44    238.06 o 
 -11   1  19      548.19      722.80    116.44 o 
  -9   1  19     7424.23     8028.17    395.54 o 
  -7   1  19     3110.29     3160.43    156.17 o 
  -5   1  19      892.51     1075.23    134.97 o 
  -3   1  19     1432.69     1566.77    126.26 o 
  -1   1  19    14709.45    14531.27    364.84 o 
   1   1  19     1476.82     1569.23    152.06 o 
   3   1  19      714.99      832.79    113.58 o 
   5   1  19     8427.90     7992.71    207.86 o 
   7   1  19      411.21      512.47    132.17 o 
   9   1  19        4.33       32.35    144.77 o 
  11   1  19     1017.15     1132.00    185.26 o 
  13   1  19       79.65      410.01    213.70 o 
  15   1  19       11.00       60.40    221.70 o 
  17   1  19     4512.60     4517.76    458.00 o 
  19   1  19     1891.74     2752.59    335.58 o 
  21   1  19      106.25     -119.72    408.15 o 
  23   1  19     1539.30     1594.37    656.20 o 
 -28   2  19      448.87      712.80    419.59 o 
 -26   2  19       24.81      517.76    374.75 o 
 -24   2  19     3724.16     3887.23    431.17 o 
 -22   2  19     4135.19     4950.59    437.63 o 
 -20   2  19     3485.28     3755.59    453.88 o 
 -18   2  19     6321.90     6111.08    292.60 o 
 -16   2  19     5050.22     5205.73    279.30 o 
 -14   2  19      233.74      357.72    141.13 o 
 -12   2  19    13041.23    12638.79    284.25 o 
 -10   2  19     8148.42     7306.93    203.69 o 
  -8   2  19      285.63      123.32     88.76 o 
  -6   2  19     2826.80     3106.98    152.69 o 
  -4   2  19    53085.19    50411.04    602.75 o 
  -2   2  19     7503.15     6947.36    197.82 o 
   0   2  19     1430.61     1391.64    197.85 o 
   2   2  19    14568.46    14083.32    326.19 o 
   4   2  19    11141.90    10681.51    303.46 o 
   6   2  19      864.54      770.30    155.19 o 
   8   2  19     4485.86     4684.30    245.35 o 
  10   2  19     9032.80     8778.80    302.03 o 
  12   2  19        9.58      257.72    205.18 o 
  14   2  19     3186.15     3648.88    504.10 o 
  16   2  19     7368.12     7925.35    444.99 o 
  18   2  19       10.78      100.53    459.79 o 
  20   2  19      286.97      492.56    305.83 o 
  22   2  19     6417.51     6491.98    608.17 o 
 -27   3  19     3274.44     3902.43    470.55 o 
 -25   3  19     4581.10     6089.90    516.19 o 
 -23   3  19       40.41      624.70    301.87 o 
 -21   3  19     3784.79     3578.59    280.03 o 
 -19   3  19     8500.97     8208.52    353.35 o 
 -17   3  19       89.89      -67.98    177.98 o 
 -15   3  19     2161.28     2493.27    228.11 o 
 -13   3  19     8769.28     8559.98    436.97 o 
 -11   3  19     3422.64     3577.45    211.69 o 
  -9   3  19    10627.16    10563.30    264.52 o 
  -7   3  19    24603.69    23840.61    392.28 o 
  -5   3  19      800.69      787.33    135.98 o 
  -3   3  19       87.52      175.94    127.91 o 
  -1   3  19    17637.41    16244.56    453.27 o 
   1   3  19     2746.61     2671.21    210.77 o 
   3   3  19       30.42      122.50    159.29 o 
   5   3  19    16520.18    15174.22    360.12 o 
   7   3  19     2162.01     2004.64    236.75 o 
   9   3  19      175.41      531.41    349.98 o 
  11   3  19     3813.91     4513.76    340.90 o 
  13   3  19     1867.95     2067.71    390.33 o 
  15   3  19      109.58      313.64    400.85 o 
  17   3  19     4692.40     5336.05    420.64 o 
  19   3  19     4969.92     5350.93    600.23 o 
  21   3  19      468.06      206.79    411.84 o 
  23   3  19     1227.32      480.66    675.41 o 
 -26   4  19       28.03      767.27    370.00 o 
 -24   4  19     1381.48     1692.50    404.00 o 
 -22   4  19      550.51      828.63    239.13 o 
 -20   4  19       73.88        2.29    239.37 o 
 -18   4  19     1620.55     1763.98    304.84 o 
 -16   4  19     1799.46     1829.61    298.26 o 
 -14   4  19     2163.60     2496.72    302.88 o 
 -12   4  19     2834.21     2547.87    314.66 o 
 -10   4  19     8958.95     8077.22    398.12 o 
  -8   4  19       74.45       67.31    166.15 o 
  -6   4  19      161.26      304.38    142.03 o 
  -4   4  19    10231.95     9734.23    328.71 o 
  -2   4  19       45.86       90.65    214.78 o 
   0   4  19     4958.28     5329.24    464.41 o 
   2   4  19     1057.79     1111.82    232.18 o 
   4   4  19     3597.62     3737.19    421.80 o 
   6   4  19      948.27     1082.12    210.21 o 
   8   4  19     3918.27     3215.07    281.61 o 
  10   4  19     3997.65     4277.22    311.74 o 
  12   4  19       89.95       22.94    232.66 o 
  14   4  19     2069.66     1983.56    291.03 o 
  16   4  19      923.03     1528.46    374.54 o 
  18   4  19        8.93      712.69    475.42 o 
  20   4  19       36.17      944.85    592.76 o 
 -25   5  19     1210.04     2455.90    617.92 o 
 -23   5  19     2318.60     2240.24    361.92 o 
 -21   5  19       12.00      434.12    295.06 o 
 -19   5  19      645.01      963.54    289.33 o 
 -17   5  19        0.77     -265.26    265.26 o 
 -15   5  19      149.39       36.58    266.41 o 
 -13   5  19        2.08       89.88    255.53 o 
 -11   5  19      347.54      253.55    248.83 o 
  -9   5  19      297.92      227.66    310.45 o 
  -7   5  19     1216.95     1480.04    281.06 o 
  -5   5  19      148.70      348.17    235.84 o 
  -3   5  19      257.58      232.25    185.72 o 
  -1   5  19      815.90      810.22    274.50 o 
   1   5  19     1850.03     2209.20    285.83 o 
   3   5  19      210.02      284.39    234.74 o 
   5   5  19       69.85      311.25    222.79 o 
   7   5  19     1434.13     1067.41    267.87 o 
   9   5  19     1094.53     1416.11    257.54 o 
  11   5  19     1562.73     1962.19    284.72 o 
  13   5  19     4289.47     5153.29    420.96 o 
  15   5  19      228.49      794.89    342.63 o 
  17   5  19      982.67     1109.38    551.46 o 
  19   5  19      291.48      521.38    812.66 o 
 -22   6  19      125.74      295.62    330.47 o 
 -20   6  19       71.86      436.27    334.12 o 
 -18   6  19      901.62      892.62    350.24 o 
 -16   6  19      524.41      633.89    322.07 o 
 -14   6  19      423.74      632.96    316.87 o 
 -12   6  19      858.65      491.08    331.80 o 
 -10   6  19      526.90      518.68    301.20 o 
  -8   6  19        5.89     -162.21    265.76 o 
  -6   6  19     2308.94     2109.64    328.49 o 
  -4   6  19     1840.11     1801.37    319.72 o 
  -2   6  19      294.86       26.05    264.14 o 
   0   6  19        4.29       10.37    248.30 o 
   2   6  19      358.82      725.53    285.90 o 
   4   6  19     1084.00     1006.71    316.52 o 
   6   6  19       59.73       76.10    257.03 o 
   8   6  19      293.61      801.18    283.44 o 
  10   6  19      918.75      970.96    303.83 o 
  12   6  19     2619.69     2493.09    354.86 o 
  14   6  19      155.22     -258.15    454.08 o 
  16   6  19     1171.06     1302.54   1032.83 o 
 -17   7  19      211.05      284.56    447.89 o 
 -15   7  19     2055.64     1214.72    388.33 o 
 -13   7  19     2989.39     2969.12    413.79 o 
 -11   7  19     2490.26     2174.32    386.97 o 
  -9   7  19      838.66      773.89    338.05 o 
  -7   7  19     1006.72     1415.77    347.72 o 
  -5   7  19     1108.93     1578.44    533.25 o 
  -3   7  19     1617.10     1707.09    359.91 o 
  -1   7  19     3102.64     3247.55    392.64 o 
   1   7  19     1074.28      104.50    823.74 o 
   3   7  19      294.96      171.17    279.90 o 
   5   7  19     2448.93     1793.88    419.33 o 
   7   7  19     2068.55     1658.45    334.16 o 
   9   7  19      214.08       -3.15    308.67 o 
  11   7  19     5973.25     6170.60    529.07 o 
  13   7  19     3837.10     2913.05    940.01 o 
 -12   8  19     1100.77      397.66    619.41 o 
 -10   8  19     1867.17      319.84    577.05 o 
  -8   8  19      267.01      414.34    502.03 o 
  -6   8  19      919.34      891.46    468.50 o 
  -4   8  19      578.24      373.67    358.48 o 
  -2   8  19      400.96      379.89    347.23 o 
   0   8  19      303.89      283.73    425.31 o 
   2   8  19     2452.91     1727.54    396.92 o 
   4   8  19     2478.05     2581.35    427.81 o 
   6   8  19     1765.01     1855.44    403.76 o 
 -30   0  20     4890.15     4821.02    870.12 o 
 -28   0  20     2549.97     2170.60    679.58 o 
 -26   0  20       28.82     1009.40    574.93 o 
 -24   0  20     5717.05     5441.97    767.27 o 
 -22   0  20     6489.95     7089.55    788.25 o 
 -20   0  20     7169.90     7427.76    760.52 o 
 -18   0  20      131.24      -33.05    337.28 o 
 -16   0  20     7840.30     8414.34    670.59 o 
 -14   0  20     8386.97     7968.45    288.19 o 
 -12   0  20      291.46      490.96    170.43 o 
 -10   0  20     9761.28     9253.23    310.38 o 
  -8   0  20    35166.23    34876.04    594.48 o 
  -6   0  20     1408.78     1650.98    189.90 o 
  -4   0  20     8111.95     8127.23    321.98 o 
  -2   0  20    12045.26    11580.28    371.94 o 
   0   0  20     6724.72     6809.39    295.61 o 
   2   0  20    25602.53    25545.35    568.04 o 
   4   0  20    22890.22    22218.59    487.97 o 
   6   0  20     2955.78     2948.24    222.66 o 
   8   0  20     9725.25     9763.28    410.90 o 
  10   0  20    12256.16    11542.81    480.55 o 
  12   0  20    11262.29    11330.04    589.73 o 
  14   0  20      414.34      263.67    320.33 o 
  16   0  20     3870.93     4896.60    664.41 o 
  18   0  20     3895.47     4255.92    451.07 o 
  20   0  20        9.84      407.08    453.45 o 
  22   0  20      201.44      207.27    480.65 o 
 -29   1  20       10.03     1046.58    425.95 o 
 -27   1  20      375.73      705.40    392.66 o 
 -25   1  20     2242.40     3195.68    468.27 o 
 -23   1  20     1383.92      925.21    357.47 o 
 -21   1  20     2689.51     2995.85    411.46 o 
 -19   1  20     2329.69     2665.96    311.62 o 
 -17   1  20     7234.52     7128.53    445.70 o 
 -15   1  20       90.68      154.03    181.33 o 
 -13   1  20     4371.70     3862.43    207.09 o 
 -11   1  20    10479.33     9679.15    255.36 o 
  -9   1  20     8840.32     9833.42    302.63 o 
  -7   1  20     9627.87     9580.00    250.87 o 
  -5   1  20    18044.59    17188.71    313.47 o 
  -3   1  20       53.28      110.86    100.28 o 
  -1   1  20     5360.98     5447.25    196.52 o 
   1   1  20     3144.47     3104.22    223.63 o 
   3   1  20      874.09     1048.42    117.76 o 
   5   1  20    10955.10    10711.85    240.00 o 
   7   1  20    13856.56    13471.04    365.68 o 
   9   1  20     2006.82     2114.76    212.43 o 
  11   1  20    10223.61     9990.48    314.84 o 
  13   1  20    15808.39    15361.36    428.27 o 
  15   1  20      566.25      499.65    362.19 o 
  17   1  20     1012.15      874.69    295.39 o 
  19   1  20     3545.05     3753.14    383.33 o 
  21   1  20     1212.94     1850.95    499.77 o 
  23   1  20       65.86      643.73    344.30 o 
 -28   2  20      136.52     1145.52    445.64 o 
 -26   2  20       93.66      414.11    381.75 o 
 -24   2  20     1336.89     1825.42    412.07 o 
 -22   2  20     3478.38     3757.20    397.32 o 
 -20   2  20      931.74      880.15    271.36 o 
 -18   2  20     1592.10     1349.07    196.33 o 
 -16   2  20     2084.06     1994.22    209.75 o 
 -14   2  20      159.21      508.21    146.02 o 
 -12   2  20       20.75      -36.79    107.70 o 
 -10   2  20     2883.17     2851.80    149.47 o 
  -8   2  20      931.42     1382.59    173.63 o 
  -6   2  20     7517.09     8008.79    265.80 o 
  -4   2  20     3466.62     3638.57    205.99 o 
  -2   2  20     6987.66     6807.91    276.18 o 
   0   2  20        9.51      157.90    128.66 o 
   2   2  20     1184.77     1399.53    166.95 o 
   4   2  20       64.04      298.63    149.13 o 
   6   2  20      413.36      369.18    160.39 o 
   8   2  20       33.34      328.47    179.10 o 
  10   2  20     1559.56     1818.93    228.74 o 
  12   2  20      109.91      131.22    201.33 o 
  14   2  20       10.33     -320.70    337.13 o 
  16   2  20      919.67      920.15    294.79 o 
  18   2  20       96.17      985.11    313.58 o 
  20   2  20      935.31     1367.02    337.78 o 
  22   2  20       10.59      716.22    344.20 o 
 -27   3  20     1318.74     2095.58    452.50 o 
 -25   3  20     3081.23     3564.51    436.22 o 
 -23   3  20      376.07      306.92    299.58 o 
 -21   3  20     3047.35     2982.37    365.08 o 
 -19   3  20      167.01      665.76    203.41 o 
 -17   3  20     4090.14     4630.12    294.02 o 
 -15   3  20       79.18      226.64    169.02 o 
 -13   3  20      730.74     1127.28    178.70 o 
 -11   3  20     1113.08     1374.49    159.85 o 
  -9   3  20        0.55      184.29    152.54 o 
  -7   3  20      645.73      748.41    136.56 o 
  -5   3  20     1555.01     1601.43    172.70 o 
  -3   3  20       31.65      285.09    137.89 o 
  -1   3  20     4993.59     5253.89    277.92 o 
   1   3  20     1640.27     1525.97    177.48 o 
   3   3  20     1109.48     1224.23    192.70 o 
   5   3  20       71.70       20.66    168.66 o 
   7   3  20      251.23      206.62    191.09 o 
   9   3  20     4460.17     4655.82    298.29 o 
  11   3  20      874.01      682.55    227.84 o 
  13   3  20       18.50      -26.47    222.27 o 
  15   3  20      182.25      224.16    281.61 o 
  17   3  20     1508.19     1590.34    481.56 o 
  19   3  20       20.35      418.20    379.10 o 
  21   3  20      493.85     2093.18   1411.04 o 
 -26   4  20      657.69     1075.91    547.54 o 
 -24   4  20      106.90      651.48    473.10 o 
 -22   4  20     3098.76     2840.93    344.11 o 
 -20   4  20       22.86      111.71    253.67 o 
 -18   4  20      344.93      733.62    296.57 o 
 -16   4  20    13899.56    12118.36    497.08 o 
 -14   4  20      187.35      122.40    232.05 o 
 -12   4  20      100.57     -120.44    209.53 o 
 -10   4  20     7821.05     7727.96    409.46 o 
  -8   4  20      103.23      461.93    256.30 o 
  -6   4  20     1305.77     1051.27    211.23 o 
  -4   4  20     4623.62     4476.66    240.07 o 
  -2   4  20      186.29      539.56    203.09 o 
   0   4  20      242.98      299.23    224.33 o 
   2   4  20     9800.06     8476.60    401.77 o 
   4   4  20     2256.75     2394.05    268.22 o 
   6   4  20     3578.78     3631.23    324.33 o 
   8   4  20     5849.39     5922.82    330.41 o 
  10   4  20     7671.59     7471.80    372.02 o 
  12   4  20      263.91      227.31    303.98 o 
  14   4  20       46.80      477.42    251.40 o 
  16   4  20     4210.49     4555.07    418.31 o 
  18   4  20      454.07     1531.11    641.73 o 
  20   4  20      718.65      824.34    596.65 o 
 -23   5  20     1158.67     1513.94    345.47 o 
 -21   5  20     4952.22     4251.70    404.43 o 
 -19   5  20     8550.50     8891.31    544.72 o 
 -17   5  20     2712.89     3115.66    375.85 o 
 -15   5  20     3785.06     3291.72    434.94 o 
 -13   5  20     2576.49     2496.89    428.74 o 
 -11   5  20    11870.76    10332.48    585.42 o 
  -9   5  20     1317.95     1419.84    298.29 o 
  -7   5  20     2838.95     3062.44    332.96 o 
  -5   5  20     7232.32     7246.34    423.03 o 
  -3   5  20       10.29       37.54    186.08 o 
  -1   5  20     3888.20     4306.78    338.31 o 
   1   5  20     7242.45     7430.03    399.23 o 
   3   5  20     1281.61     1425.24    276.74 o 
   5   5  20     2194.99     1811.65    268.89 o 
   7   5  20     4880.77     4408.87    334.25 o 
   9   5  20     3519.21     2955.59    320.61 o 
  11   5  20      187.87       22.57    249.32 o 
  13   5  20     2486.64     3310.82    339.48 o 
  15   5  20     2609.40     2316.62    331.79 o 
  17   5  20      244.30       57.16    396.04 o 
 -22   6  20       92.72      136.54    329.32 o 
 -20   6  20      902.66      992.88    399.51 o 
 -18   6  20      554.79     1124.50    350.78 o 
 -16   6  20     3363.53     3818.09    432.09 o 
 -14   6  20     2323.38     2156.55    364.93 o 
 -12   6  20      422.51       78.76    296.53 o 
 -10   6  20     1150.62     1112.05    326.11 o 
  -8   6  20       76.43     -211.70    271.60 o 
  -6   6  20      323.73      312.75    280.71 o 
  -4   6  20     4289.61     4211.57    417.53 o 
  -2   6  20     3663.39     3616.73    374.94 o 
   0   6  20      169.44      200.42    265.40 o 
   2   6  20     5218.65     4627.55    396.27 o 
   4   6  20     1316.16      975.12    280.66 o 
   6   6  20      906.69      627.83    309.84 o 
   8   6  20      869.75      232.39    370.21 o 
  10   6  20     3361.09     3267.26    367.10 o 
  12   6  20     1864.83     1955.28    356.11 o 
  14   6  20     3046.65     2816.98    425.51 o 
  16   6  20     2740.12     3294.17    970.48 o 
 -17   7  20      350.28     1128.76    450.86 o 
 -15   7  20       46.61      -37.33    346.71 o 
 -13   7  20      748.79      922.66    368.55 o 
 -11   7  20     1425.51     1598.95    374.68 o 
  -9   7  20        1.25       75.19    368.80 o 
  -7   7  20       42.62      -94.18    311.96 o 
  -5   7  20     1728.47     2414.86    388.68 o 
  -3   7  20      186.82      -68.91    309.09 o 
  -1   7  20       27.71     -156.56    697.33 o 
   1   7  20      442.09      261.73    396.09 o 
   3   7  20      162.76       63.13    277.65 o 
   5   7  20        9.22     -135.74    284.54 o 
   7   7  20      521.82      488.31    313.31 o 
   9   7  20       79.49       20.74    314.03 o 
  11   7  20        4.32      246.11    375.23 o 
 -10   8  20      129.82     -566.29    566.29 o 
  -8   8  20     4121.88     3751.55    563.84 o 
  -6   8  20      535.48      524.82    377.42 o 
  -4   8  20      109.66      291.24    386.67 o 
  -2   8  20      393.75     -348.37    348.37 o 
   0   8  20      161.87     -424.20    424.20 o 
   2   8  20      131.26      498.20    373.26 o 
   4   8  20      824.02      646.82    384.83 o 
   6   8  20      737.94      -78.42    667.24 o 
 -29   1  21       74.49      555.20    460.57 o 
 -27   1  21        2.11      859.30    405.40 o 
 -25   1  21     4689.45     5418.75    563.32 o 
 -23   1  21     1672.61     2432.30    424.56 o 
 -21   1  21      121.56      397.27    297.73 o 
 -19   1  21     1397.14     1724.31    337.61 o 
 -17   1  21     1250.53     1652.53    258.16 o 
 -15   1  21       17.88      -43.15    170.56 o 
 -13   1  21     1147.33     1144.20    153.50 o 
 -11   1  21     5073.45     4959.52    223.42 o 
  -9   1  21       88.44      376.09    116.93 o 
  -7   1  21      906.93      801.99    122.42 o 
  -5   1  21     9591.82     9732.58    252.69 o 
  -3   1  21     1807.46     1992.59    145.71 o 
  -1   1  21     2838.25     2910.37    163.88 o 
   1   1  21      575.60      589.83    117.12 o 
   3   1  21      970.91      863.49    120.87 o 
   5   1  21       44.23     -105.03    105.03 o 
   7   1  21     1127.59     1335.81    147.00 o 
   9   1  21    11279.58    11273.15    315.11 o 
  11   1  21     2838.47     2972.91    241.25 o 
  13   1  21      744.41     1174.09    414.56 o 
  15   1  21      867.75      667.55    459.40 o 
  17   1  21       66.77      627.85    291.54 o 
  19   1  21      821.01     1071.76    319.49 o 
  21   1  21      265.19      499.97    327.80 o 
  23   1  21      643.65     1246.84    536.57 o 
 -28   2  21     3473.65     4210.24    568.20 o 
 -26   2  21     2845.88     3413.99    500.80 o 
 -24   2  21      108.22      -88.57    322.14 o 
 -22   2  21     4848.08     5241.69    447.82 o 
 -20   2  21     6564.91     6886.41    467.40 o 
 -18   2  21      280.65      160.46    171.11 o 
 -16   2  21      479.98      461.26    201.74 o 
 -14   2  21    11842.46    12168.90    384.66 o 
 -12   2  21     1001.52     1115.89    164.80 o 
 -10   2  21     1051.36      966.04    180.86 o 
  -8   2  21     6247.01     6407.44    216.33 o 
  -6   2  21     1690.59     1797.53    165.03 o 
  -4   2  21    11020.71    11008.79    258.26 o 
  -2   2  21     9616.68     9082.48    297.46 o 
   0   2  21     7558.12     7258.05    309.73 o 
   2   2  21      255.03       70.84    145.55 o 
   4   2  21    29263.20    27747.42    521.70 o 
   6   2  21     2156.72     2441.54    257.94 o 
   8   2  21     1407.36     1253.50    213.45 o 
  10   2  21     4752.03     5089.58    301.88 o 
  12   2  21    10030.69     9493.27    366.61 o 
  14   2  21       38.05      103.00    262.20 o 
  16   2  21     2472.43     2791.80    359.84 o 
  18   2  21     5387.35     5940.46    457.07 o 
  20   2  21       34.84      585.79    487.92 o 
  22   2  21      202.80      435.34    343.53 o 
 -27   3  21        8.47      221.52    524.71 o 
 -25   3  21     2747.28     3722.57    442.20 o 
 -23   3  21     3777.54     4644.27    568.82 o 
 -21   3  21       93.23      222.45    276.71 o 
 -19   3  21     3084.63     3312.61    272.18 o 
 -17   3  21    11656.69    10151.68    460.46 o 
 -15   3  21      157.84      293.18    175.39 o 
 -13   3  21     2676.82     2380.88    411.77 o 
 -11   3  21    12754.72    11891.85    444.96 o 
  -9   3  21     3735.73     3601.98    257.12 o 
  -7   3  21     1694.99     1873.65    194.40 o 
  -5   3  21    23501.45    22918.84    488.62 o 
  -3   3  21     7854.03     7166.68    309.78 o 
  -1   3  21      224.52      629.25    275.23 o 
   1   3  21     5818.50     5786.55    281.14 o 
   3   3  21    13584.63    13168.99    423.19 o 
   5   3  21      320.22      451.82    187.66 o 
   7   3  21     7068.69     6973.91    327.16 o 
   9   3  21     4790.27     4304.70    298.43 o 
  11   3  21       12.37     -129.32    217.00 o 
  13   3  21     6289.39     6355.67    363.30 o 
  15   3  21     5616.97     5647.11    421.78 o 
  17   3  21       55.88      206.97    520.94 o 
  19   3  21     2567.05     2987.21    645.03 o 
  21   3  21     5414.23     5647.45    844.02 o 
 -26   4  21      536.98     1284.32    797.26 o 
 -24   4  21      186.61      797.85    488.19 o 
 -22   4  21      283.44      461.81    328.48 o 
 -20   4  21      130.17      722.94    277.43 o 
 -18   4  21      508.26      688.11    286.25 o 
 -16   4  21      584.71      760.87    279.94 o 
 -14   4  21     2673.63     2570.34    318.15 o 
 -12   4  21      507.26      495.56    241.49 o 
 -10   4  21      649.03      828.96    247.17 o 
  -8   4  21      302.14      634.90    240.69 o 
  -6   4  21       15.58      -35.91    171.67 o 
  -4   4  21      915.37     1319.62    283.89 o 
  -2   4  21     8428.40     8064.45    379.05 o 
   0   4  21     1727.30     1938.71    267.35 o 
   2   4  21      553.74      446.15    217.86 o 
   4   4  21     2917.73     3264.63    322.70 o 
   6   4  21      557.51      872.65    218.66 o 
   8   4  21       52.38      313.76    220.70 o 
  10   4  21     3152.59     3061.39    308.19 o 
  12   4  21     1780.15     1846.79    370.33 o 
  14   4  21      470.41      504.63    259.77 o 
  16   4  21      525.11      641.63    329.77 o 
  18   4  21      580.35      831.16    353.43 o 
  20   4  21        2.56     -506.44    665.37 o 
 -23   5  21        3.10     -298.31    302.53 o 
 -21   5  21     2136.97     1754.28    348.31 o 
 -19   5  21      698.73      713.09    326.58 o 
 -17   5  21       72.46      151.68    297.78 o 
 -15   5  21      503.70      388.48    284.07 o 
 -13   5  21      751.59      207.61    281.40 o 
 -11   5  21        0.37     -107.88    314.91 o 
  -9   5  21      478.19      724.52    276.46 o 
  -7   5  21      149.23      231.73    256.82 o 
  -5   5  21     1126.27     1509.33    287.44 o 
  -3   5  21      349.56      -44.52    213.65 o 
  -1   5  21      481.02      472.10    241.79 o 
   1   5  21       87.08      545.53    242.62 o 
   3   5  21     1169.26     1309.66    275.56 o 
   5   5  21      657.42      408.35    240.43 o 
   7   5  21       18.04      348.29    242.92 o 
   9   5  21      769.11      763.94    270.49 o 
  11   5  21      102.62      256.80    280.42 o 
  13   5  21     2385.49     2439.81    332.57 o 
  15   5  21      112.51      719.49    295.34 o 
  17   5  21       36.12      -89.01    526.49 o 
 -20   6  21      271.80      866.03    350.45 o 
 -18   6  21       48.35      -30.11    434.50 o 
 -16   6  21      895.35      525.15    340.97 o 
 -14   6  21     2902.13     2840.01    391.84 o 
 -12   6  21      187.29      106.45    300.93 o 
 -10   6  21     2679.08     2867.12    380.21 o 
  -8   6  21     3781.97     3274.07    374.55 o 
  -6   6  21     1150.63      876.74    309.88 o 
  -4   6  21     1199.66     1187.16    316.58 o 
  -2   6  21     1655.50     1740.07    395.10 o 
   0   6  21     1078.02     1174.73    302.02 o 
   2   6  21       52.30      103.87    277.35 o 
   4   6  21      832.78      933.76    279.72 o 
   6   6  21      200.95       62.29    266.85 o 
   8   6  21       94.78      104.12    279.53 o 
  10   6  21       26.51      -64.79    337.72 o 
  12   6  21      344.81      175.24    306.72 o 
  14   6  21     1936.87     1608.63    410.18 o 
 -17   7  21      781.14     1438.74    681.71 o 
 -15   7  21        7.86     -353.47    353.47 o 
 -13   7  21     1273.32     1183.07    392.71 o 
 -11   7  21     1856.81     1062.01    365.30 o 
  -9   7  21       14.42      569.46    338.58 o 
  -7   7  21     2264.48     1771.71    370.74 o 
  -5   7  21      254.66      183.09    326.78 o 
  -3   7  21     1706.49     1603.50    367.98 o 
  -1   7  21      943.56      423.15    392.80 o 
   1   7  21     2740.79     2570.66    480.51 o 
   3   7  21     1851.10     1644.65    326.16 o 
   5   7  21      168.90      -68.03    293.51 o 
   7   7  21      306.26       25.67    309.78 o 
   9   7  21     1199.35     1221.52    353.89 o 
  11   7  21        0.44     -108.49    405.08 o 
 -10   8  21     2738.30     3048.12    826.84 o 
  -8   8  21     6399.52     4206.41    765.33 o 
  -6   8  21     2809.38     2677.76    518.51 o 
  -4   8  21     1197.87      767.21    382.81 o 
  -2   8  21     1200.65      727.38    872.79 o 
   0   8  21     1372.61     1432.58    549.40 o 
   2   8  21      344.26       29.73    376.07 o 
   4   8  21     1498.74     1401.98    541.30 o 
 -28   0  22     2363.06     1749.59    658.75 o 
 -26   0  22     7677.79     8041.85    941.12 o 
 -24   0  22      227.68      561.48    503.36 o 
 -22   0  22     1094.25     1476.57    529.66 o 
 -20   0  22     6753.50     7649.30    804.50 o 
 -18   0  22     2124.93     3059.18    545.89 o 
 -16   0  22      282.60      442.09    347.05 o 
 -14   0  22     7511.42     7067.99    343.29 o 
 -12   0  22    11043.19    11184.16    404.55 o 
 -10   0  22       92.45     -108.46    155.31 o 
  -8   0  22      210.39     -100.00    155.88 o 
  -6   0  22      433.70      495.20    170.26 o 
  -4   0  22      599.84     1136.41    190.30 o 
  -2   0  22    12959.46    12949.76    413.09 o 
   0   0  22     8690.05     8625.15    366.00 o 
   2   0  22      117.27      222.78    164.67 o 
   4   0  22     4990.61     5554.53    301.54 o 
   6   0  22    24655.08    24486.46    558.04 o 
   8   0  22      173.94      281.51    199.71 o 
  10   0  22       62.78      -92.71    290.74 o 
  12   0  22    38165.09    36698.28   1099.90 o 
  14   0  22    15974.09    16099.18    616.02 o 
  16   0  22     1001.25     1346.05    395.60 o 
  18   0  22     2896.25     3170.26    569.74 o 
  20   0  22     1355.53     2079.14    547.57 o 
  22   0  22        1.87     1265.87    623.71 o 
 -29   1  22      508.79      578.22    428.10 o 
 -27   1  22     1001.60     1587.87    448.09 o 
 -25   1  22     2496.21     2864.09    464.88 o 
 -23   1  22     3517.01     3685.15    466.33 o 
 -21   1  22       80.04      431.94    316.30 o 
 -19   1  22     8454.00     8384.10    526.07 o 
 -17   1  22    23881.65    21873.37    723.15 o 
 -15   1  22     4726.43     4818.26    268.21 o 
 -13   1  22     1567.26     1576.47    164.53 o 
 -11   1  22     1896.27     1928.94    252.06 o 
  -9   1  22    23852.39    23317.27    386.72 o 
  -7   1  22     6276.81     6646.62    470.88 o 
  -5   1  22     2381.61     2292.24    173.17 o 
  -3   1  22     7282.06     6955.15    226.21 o 
  -1   1  22     2658.46     2385.00    170.44 o 
   1   1  22     2404.08     2325.36    163.34 o 
   3   1  22    14053.64    13509.39    276.24 o 
   5   1  22      441.87      279.67    126.90 o 
   7   1  22      112.83      203.94    129.60 o 
   9   1  22    16248.10    16157.46    416.40 o 
  11   1  22     1568.62     1800.93    239.17 o 
  13   1  22      175.99      101.46    270.91 o 
  15   1  22     2744.60     2764.24    351.15 o 
  17   1  22     2593.10     2698.63    537.06 o 
  19   1  22        5.13      481.23    313.25 o 
  21   1  22     4677.76     5133.51    455.94 o 
 -28   2  22     1047.32     1951.80    462.91 o 
 -26   2  22       55.13      904.60    391.23 o 
 -24   2  22     1141.78     2349.64    423.49 o 
 -22   2  22      882.42     1223.57    361.87 o 
 -20   2  22     3764.12     3982.48    492.85 o 
 -18   2  22       47.37      156.13    171.14 o 
 -16   2  22      326.55      408.05    180.82 o 
 -14   2  22       17.85     -139.63    139.63 o 
 -12   2  22     1224.64     1065.77    186.41 o 
 -10   2  22      500.81      354.79    139.76 o 
  -8   2  22     1282.84     1241.15    135.87 o 
  -6   2  22     8697.25     8793.31    243.11 o 
  -4   2  22     4001.59     4044.13    230.78 o 
  -2   2  22     3490.08     3453.08    221.90 o 
   0   2  22      444.82      641.17    164.27 o 
   2   2  22     2670.74     2450.09    236.31 o 
   4   2  22     3236.35     3555.26    277.20 o 
   6   2  22      609.67      688.82    200.62 o 
   8   2  22      215.86      307.58    197.97 o 
  10   2  22        6.27       85.75    201.37 o 
  12   2  22     4797.62     5007.64    320.26 o 
  14   2  22       51.96      143.47    270.19 o 
  16   2  22      117.40      204.12    292.98 o 
  18   2  22      174.27      995.96    326.82 o 
  20   2  22       23.64      329.38    374.30 o 
  22   2  22      760.23     -308.84    634.34 o 
 -27   3  22      191.77      771.53    404.83 o 
 -25   3  22      229.06      133.42    439.62 o 
 -23   3  22      398.40      838.66    323.78 o 
 -21   3  22      835.50      930.93    298.57 o 
 -19   3  22       19.28      -15.38    185.36 o 
 -17   3  22       14.26       93.21    189.56 o 
 -15   3  22      437.41      311.94    235.38 o 
 -13   3  22       19.44       76.04    211.55 o 
 -11   3  22      126.29       70.95    202.66 o 
  -9   3  22      149.52      162.60    171.09 o 
  -7   3  22       91.04      328.44    200.85 o 
  -5   3  22     3257.23     3446.83    244.99 o 
  -3   3  22     2682.92     2622.72    228.54 o 
  -1   3  22      217.94      126.40    171.66 o 
   1   3  22     3731.12     3578.48    294.22 o 
   3   3  22       77.41      184.86    198.53 o 
   5   3  22      838.00      886.54    212.67 o 
   7   3  22      236.82      264.08    206.65 o 
   9   3  22     1578.66     1798.43    252.24 o 
  11   3  22        6.63      406.00    230.66 o 
  13   3  22      111.46      188.77    231.39 o 
  15   3  22      651.54      754.61    427.42 o 
  17   3  22      695.14      982.03    335.87 o 
  19   3  22       61.84      458.17    343.03 o 
  21   3  22        9.69       78.80    653.67 o 
 -26   4  22     1401.19     2264.47    573.60 o 
 -24   4  22      154.42      102.34    456.71 o 
 -22   4  22     3585.52     3200.68    424.64 o 
 -20   4  22     7626.28     7306.37    445.69 o 
 -18   4  22     3724.67     3762.89    374.57 o 
 -16   4  22     1223.19     1345.10    375.59 o 
 -14   4  22     1249.23     1338.72    289.97 o 
 -12   4  22     6796.05     7224.28    416.75 o 
 -10   4  22     1850.52     2217.95    299.78 o 
  -8   4  22    14740.82    14493.65    429.45 o 
  -6   4  22     3269.23     3478.35    306.64 o 
  -4   4  22    21805.74    21425.79    493.60 o 
  -2   4  22    12362.66    13733.90    932.55 o 
   0   4  22       88.64      276.47    220.36 o 
   2   4  22     1541.87     1439.68    263.63 o 
   4   4  22     3500.25     2906.82    310.56 o 
   6   4  22     1823.22     2026.83    267.78 o 
   8   4  22       48.57      356.00    232.59 o 
  10   4  22      478.15      924.86    260.52 o 
  12   4  22     2442.75     2340.93    298.89 o 
  14   4  22     1158.36      843.55    277.55 o 
  16   4  22      102.58      -40.20    412.19 o 
  18   4  22      953.63      751.96    497.46 o 
 -23   5  22     2363.17     1912.25    436.75 o 
 -21   5  22     1036.87      993.90    338.43 o 
 -19   5  22     1331.89      701.86    324.51 o 
 -17   5  22     5908.62     5707.26    452.24 o 
 -15   5  22      530.74      562.63    299.95 o 
 -13   5  22        5.63      164.07    274.57 o 
 -11   5  22     5521.12     5056.27    407.20 o 
  -9   5  22     2875.79     3258.71    357.56 o 
  -7   5  22     1716.06     1531.26    303.52 o 
  -5   5  22     7665.73     6948.85    435.08 o 
  -3   5  22     3759.15     4081.21    336.85 o 
  -1   5  22        4.63       -2.97    234.10 o 
   1   5  22     1054.59     1259.54    277.82 o 
   3   5  22     5741.21     5869.97    401.30 o 
   5   5  22      474.64      427.36    315.77 o 
   7   5  22     2557.63     2777.77    319.72 o 
   9   5  22     4684.11     4614.68    368.31 o 
  11   5  22     1149.21     1315.16    310.20 o 
  13   5  22     2106.82     2631.55    349.75 o 
  15   5  22     2303.66     2425.08    540.40 o 
  17   5  22     2770.45     3890.47    788.23 o 
 -20   6  22     3056.22     2701.49    604.41 o 
 -18   6  22      855.93     1071.87    365.24 o 
 -16   6  22       20.89      232.04    426.79 o 
 -14   6  22     2566.06     1849.94    373.54 o 
 -12   6  22      896.46      654.47    331.29 o 
 -10   6  22      531.44      594.50    326.47 o 
  -8   6  22     6310.08     5816.07    451.24 o 
  -6   6  22     7789.67     7542.99    485.80 o 
  -4   6  22      620.70      194.39    574.72 o 
  -2   6  22     1584.38     1053.20    376.03 o 
   0   6  22     3137.00     2830.84    353.39 o 
   2   6  22     2212.17     2063.36    340.28 o 
   4   6  22     1744.00     1620.92    306.65 o 
   6   6  22     4869.79     4979.68    391.10 o 
   8   6  22      104.32      197.36    297.24 o 
  10   6  22       81.02      -23.29    293.66 o 
  12   6  22      735.36      448.88    321.84 o 
  14   6  22       95.82      -24.85    458.08 o 
 -15   7  22      121.60       44.34    361.90 o 
 -13   7  22        1.03      186.05    350.82 o 
 -11   7  22      173.68       78.64    348.73 o 
  -9   7  22       32.19      283.02    338.77 o 
  -7   7  22     2231.39     1847.76    383.29 o 
  -5   7  22      323.66      485.54    342.11 o 
  -3   7  22     1689.43     1317.33    441.01 o 
  -1   7  22        9.44      141.78    400.72 o 
   1   7  22      132.82     -205.59    598.09 o 
   3   7  22      856.79      515.00    300.10 o 
   5   7  22       61.68     -188.39    333.34 o 
   7   7  22        4.15     -141.06    337.37 o 
   9   7  22      318.39      342.07    374.76 o 
  -8   8  22       74.03      280.74    612.45 o 
  -6   8  22      594.01      600.67    651.02 o 
  -4   8  22       51.06      287.18    616.16 o 
  -2   8  22      650.29      686.98    635.69 o 
   0   8  22        6.02       64.80    595.87 o 
   2   8  22      246.43      370.95    671.49 o 
 -27   1  23      535.25      976.08   1034.52 o 
 -25   1  23      556.51      604.97    376.31 o 
 -23   1  23     1397.80     1403.68    381.60 o 
 -21   1  23     3212.49     3374.26    432.17 o 
 -19   1  23      841.57     1644.81    321.92 o 
 -17   1  23      419.43      794.47    293.06 o 
 -15   1  23     5472.58     6111.18    297.52 o 
 -13   1  23       25.20     -124.10    124.10 o 
 -11   1  23     1423.31     1540.91    154.01 o 
  -9   1  23     3144.65     3197.74    226.93 o 
  -7   1  23       44.10      130.13    118.77 o 
  -5   1  23      383.18      245.94    147.99 o 
  -3   1  23     2133.55     1833.76    174.61 o 
  -1   1  23     7360.49     7403.10    239.32 o 
   1   1  23      117.73      -48.01    112.13 o 
   3   1  23      320.61      121.34    125.01 o 
   5   1  23     3846.23     3764.34    192.94 o 
   7   1  23     1485.75     1420.66    178.68 o 
   9   1  23      347.88      207.68    205.20 o 
  11   1  23     2839.19     3414.34    280.75 o 
  13   1  23      120.05      171.18    262.21 o 
  15   1  23      955.46     1275.85    305.46 o 
  17   1  23     1260.60     1734.57    332.44 o 
  19   1  23      530.57     1020.71    328.33 o 
  21   1  23      241.40      371.18    474.04 o 
 -28   2  23      158.65      480.37    412.81 o 
 -26   2  23     3413.15     4524.13    535.62 o 
 -24   2  23     8920.27     9383.59    642.45 o 
 -22   2  23     2273.86     2775.65    415.33 o 
 -20   2  23      827.95      855.47    325.05 o 
 -18   2  23    12892.58    12142.86    430.17 o 
 -16   2  23       55.10      102.23    171.77 o 
 -14   2  23    11996.56    11677.52    436.51 o 
 -12   2  23     2771.03     2495.30    273.34 o 
 -10   2  23     4299.49     4674.34    285.79 o 
  -8   2  23     7608.00     7941.60    247.41 o 
  -6   2  23     7139.92     6672.07    278.48 o 
  -4   2  23     1036.50      760.12    213.17 o 
  -2   2  23      114.73      243.79    172.91 o 
   0   2  23    18928.81    18339.28    458.44 o 
   2   2  23     3076.43     3270.60    292.71 o 
   4   2  23      407.50      441.63    212.38 o 
   6   2  23     4112.41     3970.46    268.76 o 
   8   2  23     9438.25     9316.42    360.67 o 
  10   2  23       58.78      257.50    216.36 o 
  12   2  23     2026.21     2012.57    260.99 o 
  14   2  23     2148.30     2085.86    340.35 o 
  16   2  23     2381.32     2767.55    461.31 o 
  18   2  23     5714.14     6229.89    467.88 o 
  20   2  23     2653.81     3141.59   1058.98 o 
 -27   3  23     1829.04     1932.67    458.05 o 
 -25   3  23       46.94       53.30    357.05 o 
 -23   3  23     3142.67     2606.47    392.22 o 
 -21   3  23     4695.41     5058.65    451.59 o 
 -19   3  23      217.54       52.03    237.22 o 
 -17   3  23     6919.02     6564.31    416.46 o 
 -15   3  23     6868.51     6819.47    410.50 o 
 -13   3  23     1951.89     2029.38    284.27 o 
 -11   3  23     5696.88     5237.91    351.89 o 
  -9   3  23     3850.28     3677.39    338.35 o 
  -7   3  23     9064.57     9254.04    466.32 o 
  -5   3  23     2902.16     2944.93    240.96 o 
  -3   3  23    15383.90    14848.89    427.10 o 
  -1   3  23     2796.82     2632.01    277.53 o 
   1   3  23      818.24      915.81    231.80 o 
   3   3  23     5618.83     5936.31    373.36 o 
   5   3  23     7823.23     7753.39    337.32 o 
   7   3  23      159.92     -106.82    203.25 o 
   9   3  23     2469.18     2316.93    273.09 o 
  11   3  23     7546.08     7320.71    379.46 o 
  13   3  23      136.32      383.25    241.59 o 
  15   3  23     2712.35     3043.07    532.71 o 
  17   3  23     2871.43     3135.71    493.82 o 
  19   3  23      723.90     1664.35    445.55 o 
 -24   4  23     4217.01     4378.11   1551.68 o 
 -22   4  23      281.62      546.33    450.54 o 
 -20   4  23      589.34      700.74    284.38 o 
 -18   4  23     1128.16      818.95    329.18 o 
 -16   4  23      343.49      114.47    270.92 o 
 -14   4  23      382.18      281.30    265.16 o 
 -12   4  23     1354.19     1441.19    285.84 o 
 -10   4  23       46.49       78.81    239.91 o 
  -8   4  23     3486.16     3815.33    348.05 o 
  -6   4  23     1126.13      950.48    292.86 o 
  -4   4  23     1564.76     1854.92    363.26 o 
  -2   4  23     1068.37     1091.38    269.92 o 
   0   4  23     3071.16     3152.02    310.61 o 
   2   4  23     3249.70     2926.68    319.03 o 
   4   4  23      921.80      809.81    265.20 o 
   6   4  23      184.49      662.22    236.68 o 
   8   4  23     1306.13     1069.40    260.00 o 
  10   4  23      297.18      219.86    256.03 o 
  12   4  23     2556.24     3027.43    321.88 o 
  14   4  23      195.75      301.32    272.55 o 
  16   4  23     1059.32     1182.72    469.27 o 
  18   4  23     1247.01     1421.45    441.49 o 
 -23   5  23       10.59       65.18    370.50 o 
 -21   5  23      299.88      148.14    310.72 o 
 -19   5  23       48.36      515.22    330.87 o 
 -17   5  23      918.56      805.37    323.67 o 
 -15   5  23      496.91      297.21    307.55 o 
 -13   5  23      392.76      236.10    305.36 o 
 -11   5  23      455.73      123.03    284.31 o 
  -9   5  23       19.41     -208.06    261.21 o 
  -7   5  23       70.00      107.25    260.38 o 
  -5   5  23     1014.79      791.20    337.12 o 
  -3   5  23       71.85      676.65    321.84 o 
  -1   5  23      182.63      617.34    257.53 o 
   1   5  23      112.70     -113.85    250.82 o 
   3   5  23      943.28     1062.82    288.02 o 
   5   5  23       25.19     -147.52    245.71 o 
   7   5  23      338.69      334.92    255.33 o 
   9   5  23        4.14     -216.46    261.23 o 
  11   5  23     1692.42     1602.14    320.86 o 
  13   5  23      254.69      993.94    415.17 o 
  15   5  23      877.53      724.07    333.55 o 
 -20   6  23      117.62      549.57    438.94 o 
 -18   6  23     1097.03     1416.32    534.92 o 
 -16   6  23        2.49      267.45    338.16 o 
 -14   6  23       30.39     -139.15    317.27 o 
 -12   6  23     2303.04     1750.84    454.70 o 
 -10   6  23      892.13      418.40    327.32 o 
  -8   6  23      446.73      208.84    307.10 o 
  -6   6  23     1539.58     1432.14    433.79 o 
  -4   6  23     4915.59     3576.87    678.07 o 
  -2   6  23       18.47      -81.35    356.64 o 
   0   6  23      795.53     1066.93    313.10 o 
   2   6  23      378.62     1210.92    537.69 o 
   4   6  23        5.94      545.33    280.30 o 
   6   6  23       51.90     -272.35    272.35 o 
   8   6  23     2879.85     2747.33    366.74 o 
  10   6  23        6.06       81.23    306.56 o 
  12   6  23      508.91      155.72    313.88 o 
 -15   7  23      435.03      -87.28    632.52 o 
 -13   7  23        7.72     -347.21    347.21 o 
 -11   7  23     1411.88      958.61    393.34 o 
  -9   7  23     1964.56     1974.75    405.45 o 
  -7   7  23      466.91      534.72    445.19 o 
  -5   7  23     2110.44      924.79    565.89 o 
  -3   7  23     3773.10     2796.94    504.90 o 
  -1   7  23      409.85      377.31    429.09 o 
   1   7  23     1496.92     1567.89    474.16 o 
   3   7  23     1720.78     1737.95    405.35 o 
   5   7  23     2987.56     3099.64    383.16 o 
   7   7  23      114.38     -105.29    330.23 o 
   9   7  23      417.18      535.44    689.47 o 
 -28   0  24     2032.72     2189.73    674.05 o 
 -26   0  24     2419.10     3032.09    708.61 o 
 -24   0  24     9712.25     9677.87    993.11 o 
 -22   0  24     2454.05     2562.06    590.04 o 
 -20   0  24     2172.82     2182.08    528.61 o 
 -18   0  24    13999.45    13382.29    858.39 o 
 -16   0  24     7737.20     7546.52    700.95 o 
 -14   0  24     1145.43     1060.46    382.87 o 
 -12   0  24    10718.57    10066.92    399.14 o 
 -10   0  24     6553.73     6679.14    676.86 o 
  -8   0  24      969.11     1017.29    289.19 o 
  -6   0  24    16643.62    16635.90    822.23 o 
  -4   0  24    17098.16    17793.44    492.53 o 
  -2   0  24     1198.83     1436.05    286.37 o 
   0   0  24      360.24      245.12    177.06 o 
   2   0  24    20247.79    20110.98    629.23 o 
   4   0  24     3654.01     4457.13    291.96 o 
   6   0  24     3240.05     3421.44    284.14 o 
   8   0  24     9158.02     8627.80    392.29 o 
  10   0  24       98.89     -111.91    308.78 o 
  12   0  24     1055.56     1170.37    374.33 o 
  14   0  24     3202.67     3682.09    463.75 o 
  16   0  24     2820.32     4325.26    724.66 o 
  18   0  24      144.67      485.16    594.10 o 
  20   0  24    12415.10    13311.39   1040.36 o 
 -27   1  24     2186.69     2991.98    889.56 o 
 -25   1  24      445.47      861.36    553.54 o 
 -23   1  24     1376.91     1724.52    386.27 o 
 -21   1  24      900.63     1230.99    349.86 o 
 -19   1  24     3864.60     4176.03    444.28 o 
 -17   1  24      130.60      488.54    256.36 o 
 -15   1  24     6863.00     7178.60    317.51 o 
 -13   1  24     2728.22     3028.41    210.24 o 
 -11   1  24      266.47      107.89    150.58 o 
  -9   1  24    12611.15    12109.19    298.88 o 
  -7   1  24     2291.38     2601.64    174.52 o 
  -5   1  24       16.86      117.95    111.24 o 
  -3   1  24     2654.18     2539.67    174.56 o 
  -1   1  24     5489.65     5919.78    241.65 o 
   1   1  24      207.08      383.96    141.75 o 
   3   1  24      662.10      896.57    147.79 o 
   5   1  24      949.37     1331.24    215.94 o 
   7   1  24      912.96      793.45    217.85 o 
   9   1  24      169.63      133.96    207.90 o 
  11   1  24    12676.50    12658.19    920.29 o 
  13   1  24     1104.03     1443.37    297.49 o 
  15   1  24       17.75       41.34    285.72 o 
  17   1  24     1812.06     2433.00    370.61 o 
  19   1  24     3349.79     3780.79    419.33 o 
  21   1  24        0.62      560.37    441.93 o 
 -26   2  24     1318.87     2003.63    446.31 o 
 -24   2  24      950.78     1920.98    421.50 o 
 -22   2  24     6863.69     7782.67    604.39 o 
 -20   2  24     2569.88     3103.24    684.19 o 
 -18   2  24      259.42      313.79    270.17 o 
 -16   2  24      451.33      458.21    217.45 o 
 -14   2  24      798.23      930.15    233.30 o 
 -12   2  24      175.89       12.33    179.98 o 
 -10   2  24      370.89      223.46    144.49 o 
  -8   2  24     7289.79     7221.32    320.89 o 
  -6   2  24      202.52      166.12    173.55 o 
  -4   2  24     2299.65     2851.39    243.37 o 
  -2   2  24       15.65       74.28    178.12 o 
   0   2  24       71.67      -24.88    196.62 o 
   2   2  24     2924.32     2861.80    293.93 o 
   4   2  24     1143.12     1323.73    242.68 o 
   6   2  24      111.99        8.28    185.81 o 
   8   2  24       31.44     -193.34    265.25 o 
  10   2  24        4.14      294.17    216.21 o 
  12   2  24       14.65      199.16    238.23 o 
  14   2  24       51.66     -157.24    277.21 o 
  16   2  24       16.35      184.81    573.89 o 
  18   2  24       16.00     -204.55    643.42 o 
  20   2  24      300.88      714.23    708.27 o 
 -25   3  24       78.73      727.16    591.16 o 
 -23   3  24      200.07      572.72    554.74 o 
 -21   3  24      932.57      741.83    420.46 o 
 -19   3  24      428.60      366.91    249.37 o 
 -17   3  24      233.54       43.06    247.87 o 
 -15   3  24      277.94      130.58    315.17 o 
 -13   3  24      792.58      711.73    295.57 o 
 -11   3  24      122.26      201.17    277.57 o 
  -9   3  24     8618.41     8621.61    408.68 o 
  -7   3  24       15.44     -222.60    222.60 o 
  -5   3  24     4864.78     4908.01    288.18 o 
  -3   3  24       31.78      102.62    199.49 o 
  -1   3  24      398.38      475.16    224.33 o 
   1   3  24      196.99      278.63    214.96 o 
   3   3  24      488.78       53.91    233.71 o 
   5   3  24     2994.05     3477.08    296.76 o 
   7   3  24      329.69      402.65    216.08 o 
   9   3  24      531.90      409.40    233.19 o 
  11   3  24      885.19      781.63    344.49 o 
  13   3  24      143.93       29.82    245.40 o 
  15   3  24      155.20      556.12    313.69 o 
  17   3  24       81.45      719.60    609.34 o 
  19   3  24       41.46      696.91    939.10 o 
 -24   4  24       69.38      938.89    491.88 o 
 -22   4  24      112.40      357.50    442.50 o 
 -20   4  24     1844.58     2546.14    363.79 o 
 -18   4  24      730.06      490.16    298.87 o 
 -16   4  24     2756.72     2515.16    345.60 o 
 -14   4  24        3.04     -120.05    317.08 o 
 -12   4  24     3896.07     3944.72    371.45 o 
 -10   4  24     4576.14     4834.46    381.63 o 
  -8   4  24     2889.24     3049.83    408.52 o 
  -6   4  24      394.66      630.62    306.73 o 
  -4   4  24     1984.74     2509.25    334.47 o 
  -2   4  24     1316.21     1054.69    247.67 o 
   0   4  24       36.35       42.51    240.75 o 
   2   4  24     6054.72     5786.07    488.86 o 
   4   4  24       17.88      -78.17    214.86 o 
   6   4  24      567.20      734.74    246.93 o 
   8   4  24     3247.64     2913.94    506.39 o 
  10   4  24     2356.61     1994.00    306.09 o 
  12   4  24     1675.20     1216.55    283.58 o 
  14   4  24     2664.06     2559.37    328.34 o 
  16   4  24     2771.67     4123.35    966.63 o 
  18   4  24        5.66      -39.88    680.23 o 
 -21   5  24     7342.05     6564.05    639.89 o 
 -19   5  24     1043.74      967.57    351.61 o 
 -17   5  24      564.49      349.52    322.26 o 
 -15   5  24    11859.31    10763.00    531.99 o 
 -13   5  24      825.25      878.46    315.77 o 
 -11   5  24      126.03      193.82    288.29 o 
  -9   5  24     3520.78     3334.24    368.04 o 
  -7   5  24     4815.98     4444.34    483.21 o 
  -5   5  24     3182.88     2571.61    415.20 o 
  -3   5  24     6643.23     7148.21    593.86 o 
  -1   5  24     3258.01     3962.38    355.35 o 
   1   5  24      515.44      638.08    277.20 o 
   3   5  24     5768.50     5556.68    499.07 o 
   5   5  24     5801.76     5974.81    384.23 o 
   7   5  24     1907.69     2197.27    317.85 o 
   9   5  24     1342.12     1516.64    316.73 o 
  11   5  24     3286.67     3410.18    377.95 o 
  13   5  24     1387.44     1513.70    336.72 o 
  15   5  24        6.66      593.77    390.71 o 
 -18   6  24      729.87      618.12    371.78 o 
 -16   6  24      556.10      272.04    442.96 o 
 -14   6  24      264.33     -264.76    326.65 o 
 -12   6  24     3297.16     2855.86    407.27 o 
 -10   6  24     3189.15     2581.25    396.86 o 
  -8   6  24      178.60      230.55    321.74 o 
  -6   6  24      393.13      740.83    401.94 o 
  -4   6  24      733.13      738.67    395.65 o 
  -2   6  24        5.12      444.01    377.14 o 
   0   6  24     2219.57     2027.00    438.13 o 
   2   6  24     1795.04     2036.81    422.73 o 
   4   6  24       39.80      147.54    278.62 o 
   6   6  24     2274.90     2129.14    339.48 o 
   8   6  24     2695.58     2941.26    471.23 o 
  10   6  24     1300.68      938.62    371.13 o 
  12   6  24       84.89      115.41    388.08 o 
 -13   7  24       73.90     -271.30    583.98 o 
 -11   7  24      129.39      247.40    369.14 o 
  -9   7  24      238.08       94.24    356.77 o 
  -7   7  24      137.11       57.55    351.49 o 
  -5   7  24       51.51      258.28    564.97 o 
  -3   7  24      118.87      308.73    542.16 o 
  -1   7  24      387.82      334.42    877.82 o 
   1   7  24      236.50      298.35    435.48 o 
   3   7  24      953.29      397.49    531.30 o 
   5   7  24       48.01      -46.76    327.83 o 
   7   7  24      376.11      310.45    339.67 o 
 -27   1  25      406.28     1083.33    418.92 o 
 -25   1  25     2129.95     2212.16    432.38 o 
 -23   1  25       33.72      647.13    407.95 o 
 -21   1  25       29.15      114.08    305.42 o 
 -19   1  25     1532.33     1685.66    359.91 o 
 -17   1  25       93.44       84.14    245.00 o 
 -15   1  25      829.76      579.19    188.01 o 
 -13   1  25      880.18      954.05    189.80 o 
 -11   1  25     1200.99     1228.31    165.23 o 
  -9   1  25     1597.52     1807.07    162.64 o 
  -7   1  25     2627.06     2763.72    241.86 o 
  -5   1  25      625.95     1048.10    154.69 o 
  -3   1  25        7.10       -4.35    124.04 o 
  -1   1  25     9278.29     9088.27    311.52 o 
   1   1  25      120.93      119.25    204.34 o 
   3   1  25      641.14      896.20    230.71 o 
   5   1  25     2099.28     2031.29    241.45 o 
   7   1  25      414.34      800.31    221.92 o 
   9   1  25     4210.78     4543.25    314.16 o 
  11   1  25      713.65      693.27    227.36 o 
  13   1  25      255.50      174.32    396.41 o 
  15   1  25      109.99      133.35    294.07 o 
  17   1  25      390.41     -131.10    544.03 o 
  19   1  25      149.59     1050.79    397.79 o 
 -26   2  25      411.02      458.88    385.58 o 
 -24   2  25     3972.01     3989.66    504.78 o 
 -22   2  25     6469.05     7294.60    588.29 o 
 -20   2  25     1525.22     1859.67    383.41 o 
 -18   2  25     3574.02     3248.33    404.87 o 
 -16   2  25     1235.66     1548.69    296.72 o 
 -14   2  25      592.01      741.09    224.34 o 
 -12   2  25     2161.20     2198.02    295.93 o 
 -10   2  25    10015.91    10135.23    437.37 o 
  -8   2  25     3283.94     3680.81    257.06 o 
  -6   2  25     8894.07     8359.92    344.29 o 
  -4   2  25    12355.16    12262.41    402.12 o 
  -2   2  25     7324.44     7533.72    388.54 o 
   0   2  25      904.11      898.79    291.87 o 
   2   2  25     2559.73     2820.54    300.04 o 
   4   2  25     9765.55     9497.36    374.20 o 
   6   2  25       12.50     -102.34    191.25 o 
   8   2  25     2858.20     2656.42    290.09 o 
  10   2  25     3121.26     2959.33    284.85 o 
  12   2  25       68.73       -5.40    230.15 o 
  14   2  25     1674.03     2051.41    340.88 o 
  16   2  25     3289.11     4252.99    424.51 o 
  18   2  25      451.34      967.26    349.97 o 
 -25   3  25     3013.30     2462.97    722.30 o 
 -23   3  25      299.63       47.65    529.56 o 
 -21   3  25      283.03      647.30    414.58 o 
 -19   3  25     5901.38     6854.02    551.81 o 
 -17   3  25      811.12      963.13    288.55 o 
 -15   3  25     4806.05     4945.28    379.40 o 
 -13   3  25     5369.46     5923.73    485.38 o 
 -11   3  25     2109.40     2024.41    359.23 o 
  -9   3  25     5532.18     5513.82    426.62 o 
  -7   3  25     3401.51     3534.02    324.91 o 
  -5   3  25     6826.31     7270.80    384.50 o 
  -3   3  25     1395.83     1749.36    423.37 o 
  -1   3  25    11579.89    11264.78    454.16 o 
   1   3  25     3606.85     3867.12    331.64 o 
   3   3  25      582.69      549.64    249.99 o 
   5   3  25     4061.44     4844.74    330.72 o 
   7   3  25     6284.65     6469.59    374.32 o 
   9   3  25      201.83      227.02    226.66 o 
  11   3  25     1144.55     1362.95    268.01 o 
  13   3  25     1834.84     2437.15    303.69 o 
  15   3  25      738.25     1212.18    341.22 o 
  17   3  25     2317.96     2543.33    391.73 o 
 -24   4  25      994.81     1438.91    559.53 o 
 -22   4  25     1096.92     1334.89    499.54 o 
 -20   4  25      457.14      395.14    290.83 o 
 -18   4  25      892.60     1019.21    321.25 o 
 -16   4  25     3697.22     3617.67    381.23 o 
 -14   4  25      230.25      316.32    271.18 o 
 -12   4  25      648.13      565.69    281.14 o 
 -10   4  25     4935.03     4780.22    476.68 o 
  -8   4  25     1301.92     1437.45    365.72 o 
  -6   4  25      928.64      -49.88    293.41 o 
  -4   4  25       71.77      324.81    232.57 o 
  -2   4  25     1474.85     1676.38    284.53 o 
   0   4  25     1078.04     1418.50    282.60 o 
   2   4  25     1413.78     1727.51    306.78 o 
   4   4  25     2280.83     2533.83    290.55 o 
   6   4  25     1006.86     1360.30    275.59 o 
   8   4  25      380.69      352.54    253.48 o 
  10   4  25     1152.10     2070.51    324.88 o 
  12   4  25      592.36      960.12    301.72 o 
  14   4  25      343.52      704.62    293.53 o 
  16   4  25      644.39     1546.75    491.03 o 
 -21   5  25        4.96      378.80    327.66 o 
 -19   5  25      161.11     -263.18    381.10 o 
 -17   5  25       51.31     -308.35    308.35 o 
 -15   5  25      157.96      119.38    308.99 o 
 -13   5  25       16.23     -153.55    290.59 o 
 -11   5  25       83.39      -22.86    320.61 o 
  -9   5  25       96.06       79.11    284.36 o 
  -7   5  25       10.01     -317.73    317.73 o 
  -5   5  25      546.71      583.33    345.99 o 
  -3   5  25     1919.11     1531.16    389.23 o 
  -1   5  25      137.70      277.98    272.97 o 
   1   5  25     1576.69     1570.98    528.15 o 
   3   5  25      123.96     -136.37    383.63 o 
   5   5  25        8.94      155.29    258.03 o 
   7   5  25      515.21      734.58    279.39 o 
   9   5  25        2.40      -48.69    277.76 o 
  11   5  25       20.91       70.05    302.99 o 
  13   5  25        5.38     -262.32    302.70 o 
 -18   6  25      162.02       59.89    369.17 o 
 -16   6  25       83.87     -338.06    338.06 o 
 -14   6  25      180.93      -75.98    335.05 o 
 -12   6  25       13.44      254.13    335.78 o 
 -10   6  25       85.98      218.22    330.98 o 
  -8   6  25       66.19     -302.61    302.61 o 
  -6   6  25       47.18      139.86    378.03 o 
  -4   6  25      130.44     -281.58    354.83 o 
  -2   6  25     2076.51     2406.29    542.91 o 
   0   6  25       15.15      136.75    385.99 o 
   2   6  25      593.99      738.39    351.58 o 
   4   6  25      548.93      970.35    303.46 o 
   6   6  25       26.51      -43.07    287.88 o 
   8   6  25      257.66      231.71    310.62 o 
  10   6  25      445.33      900.80    339.93 o 
 -13   7  25     1790.50     1979.79    743.37 o 
 -11   7  25      231.34      927.24    486.14 o 
  -9   7  25      391.88      281.36    366.06 o 
  -7   7  25     2592.64     2589.17    523.07 o 
  -5   7  25      286.26     -438.47    438.47 o 
  -3   7  25        4.81     -497.00    497.00 o 
  -1   7  25     3117.48     2826.14    527.93 o 
   1   7  25      845.45      320.58    469.25 o 
   3   7  25     2326.70     2122.44    445.11 o 
   5   7  25     6490.49     7122.28    490.69 o 
 -26   0  26     3824.81     3727.75    745.60 o 
 -24   0  26      514.99     1103.50    560.41 o 
 -22   0  26     5121.34     5615.23    750.22 o 
 -20   0  26     2540.70     2526.87    580.43 o 
 -18   0  26      200.99       66.51    390.57 o 
 -16   0  26     7241.04     7549.02    711.52 o 
 -14   0  26     5418.20     5817.69    428.78 o 
 -12   0  26       26.03      216.99    197.49 o 
 -10   0  26    19837.79    17930.54    778.86 o 
  -8   0  26    32214.67    32225.28    704.30 o 
  -6   0  26     5725.22     5526.67    402.07 o 
  -4   0  26     2220.93     1732.69    275.29 o 
  -2   0  26    13929.34    14270.34    548.05 o 
   0   0  26      622.64     1268.14    252.58 o 
   2   0  26     7153.83     7880.70    759.18 o 
   4   0  26    10127.76     9959.44    400.47 o 
   6   0  26     2436.86     2215.78    269.70 o 
   8   0  26     1687.74     1490.18    335.07 o 
  10   0  26     7495.97     8941.11    807.55 o 
  12   0  26     1832.02     2247.05    611.59 o 
  14   0  26     1003.17     1591.24    618.65 o 
  16   0  26     4347.57     4431.57    761.13 o 
  18   0  26     6206.30     7718.95    924.17 o 
 -27   1  26      288.38      789.00    405.44 o 
 -25   1  26      326.90      544.43    372.18 o 
 -23   1  26     1582.82     1416.09    399.02 o 
 -21   1  26      498.97      199.77    321.69 o 
 -19   1  26     1921.57     2425.80    391.38 o 
 -17   1  26     4577.91     4745.46    443.87 o 
 -15   1  26      815.70      558.58    267.81 o 
 -13   1  26     2443.99     2490.86    269.69 o 
 -11   1  26     2923.65     3062.97    240.40 o 
  -9   1  26      294.52       73.30    177.24 o 
  -7   1  26     1472.89     1725.95    222.87 o 
  -5   1  26     4157.35     4695.64    264.51 o 
  -3   1  26     1266.37     1458.04    175.97 o 
  -1   1  26     2494.70     3213.41    289.51 o 
   1   1  26     4646.25     4814.01    340.61 o 
   3   1  26      312.87      583.71    229.30 o 
   5   1  26     3882.08     4097.25    291.66 o 
   7   1  26     8564.47     8701.12    368.46 o 
   9   1  26      536.56      991.55    249.52 o 
  11   1  26      125.25      424.00    241.76 o 
  13   1  26     1013.35      846.85    300.90 o 
  15   1  26     1421.01     1799.06    365.98 o 
  17   1  26      200.07      685.18    331.45 o 
  19   1  26      548.37     1912.81    608.75 o 
 -26   2  26      320.67      525.50    461.74 o 
 -24   2  26      297.84      949.29    382.40 o 
 -22   2  26      263.30      456.56    344.08 o 
 -20   2  26      180.94     -198.10    294.86 o 
 -18   2  26        1.49      135.25    267.09 o 
 -16   2  26      264.86      486.87    224.06 o 
 -14   2  26      107.43       97.36    280.01 o 
 -12   2  26      598.01      603.34    294.61 o 
 -10   2  26     4602.26     4125.29    444.27 o 
  -8   2  26    13090.88    13187.90    406.74 o 
  -6   2  26      476.60      768.06    236.96 o 
  -4   2  26      106.88       65.41    205.25 o 
  -2   2  26      591.58      678.56    231.04 o 
   0   2  26       19.00      -33.55    209.36 o 
   2   2  26      125.36      237.18    233.13 o 
   4   2  26      222.45       40.14    204.29 o 
   6   2  26      932.55      836.67    231.31 o 
   8   2  26       64.94     -169.12    206.90 o 
  10   2  26      349.56     1081.86    251.56 o 
  12   2  26      485.83      725.29    245.50 o 
  14   2  26       81.45      435.55    425.43 o 
  16   2  26      940.50     1069.27    440.66 o 
  18   2  26      793.08     1007.18    711.79 o 
 -25   3  26      516.63      310.42    625.26 o 
 -23   3  26       12.74      177.65    534.26 o 
 -21   3  26        2.09       69.31    507.15 o 
 -19   3  26     2190.00     2415.02    617.72 o 
 -17   3  26     1032.92      652.66    279.21 o 
 -15   3  26      117.17        3.43    304.18 o 
 -13   3  26       15.58     -179.54    287.12 o 
 -11   3  26      106.39      -11.39    290.85 o 
  -9   3  26     1171.85     1352.38    336.22 o 
  -7   3  26     1737.09     1673.24    343.81 o 
  -5   3  26      454.75      202.32    242.47 o 
  -3   3  26       18.97     -177.05    232.92 o 
  -1   3  26      940.19     1205.99    286.31 o 
   1   3  26     2646.25     2395.36    304.80 o 
   3   3  26      953.84      914.76    265.21 o 
   5   3  26     2455.38     2276.40    280.34 o 
   7   3  26       38.48      120.79    275.79 o 
   9   3  26       53.88      366.29    352.10 o 
  11   3  26       33.74      181.39    243.89 o 
  13   3  26      816.91      995.90    469.13 o 
  15   3  26     2203.14     2822.33    911.56 o 
  17   3  26       23.00      570.55    548.62 o 
 -24   4  26      331.10     1308.27    653.33 o 
 -22   4  26     7816.94     7016.52   1371.08 o 
 -20   4  26       89.33      -81.41    308.14 o 
 -18   4  26      128.41      374.22    302.89 o 
 -16   4  26     4675.43     4406.78    409.09 o 
 -14   4  26     1218.49     1348.79    314.29 o 
 -12   4  26       68.42     -221.12    320.52 o 
 -10   4  26       59.95       86.83    328.21 o 
  -8   4  26      167.90      239.36    327.94 o 
  -6   4  26      715.65     1005.45    337.19 o 
  -4   4  26      183.94     -239.71    294.03 o 
  -2   4  26     1285.87     1229.33    279.83 o 
   0   4  26      777.84      914.45    281.80 o 
   2   4  26      559.16      798.97    280.10 o 
   4   4  26     3707.74     3801.92    334.79 o 
   6   4  26       60.98      145.21    240.24 o 
   8   4  26      243.27      297.25    276.40 o 
  10   4  26     2932.68     3386.42    349.88 o 
  12   4  26     3566.50     3771.45    379.24 o 
  14   4  26       33.86      280.85    302.45 o 
  16   4  26       53.54      123.53   1147.05 o 
 -21   5  26     1783.09     1089.81    618.82 o 
 -19   5  26     1555.62     1199.45    368.23 o 
 -17   5  26     2999.71     2552.28    405.09 o 
 -15   5  26       17.74        3.94    310.05 o 
 -13   5  26     5628.37     5526.50    540.68 o 
 -11   5  26     5660.02     5718.29    458.90 o 
  -9   5  26        3.41      -25.13    667.80 o 
  -7   5  26     3122.43     3146.65    600.68 o 
  -5   5  26     5136.05     4354.37   1558.69 o 
  -3   5  26      131.18      293.21    452.02 o 
  -1   5  26     2715.05     2363.61    343.74 o 
   1   5  26     6084.21     5967.12    508.36 o 
   3   5  26     1545.57     1655.34    328.35 o 
   5   5  26       20.65      372.28    262.98 o 
   7   5  26     3800.61     3908.63    373.78 o 
   9   5  26     1072.28      874.58    308.97 o 
  11   5  26      771.36      664.63    323.07 o 
  13   5  26     2611.80     2233.74    425.72 o 
 -18   6  26       67.36       81.29    449.06 o 
 -16   6  26     3265.90     2715.47    543.57 o 
 -14   6  26      497.38      942.39    379.65 o 
 -12   6  26      944.77      103.90    347.35 o 
 -10   6  26      189.35      512.81    338.00 o 
  -8   6  26       98.99       99.12    404.00 o 
  -6   6  26      197.80      398.79    407.07 o 
  -4   6  26     2854.02     2489.27    484.01 o 
  -2   6  26     1233.25     1128.31    429.17 o 
   0   6  26      470.16      708.19    411.74 o 
   2   6  26      170.42       12.93    320.18 o 
   4   6  26     1061.20      831.56    315.41 o 
   6   6  26      432.85      352.35    313.62 o 
   8   6  26     1530.44     1468.75    356.78 o 
  10   6  26     4138.42     3074.95    476.67 o 
 -11   7  26      761.37      509.59    617.01 o 
  -9   7  26      187.13     -119.84    595.13 o 
  -7   7  26      183.29      -95.50    448.55 o 
  -5   7  26      249.39        4.02    525.98 o 
  -3   7  26       75.57     -322.11    437.52 o 
  -1   7  26      821.91      409.60    474.41 o 
   1   7  26      657.88      638.03    477.81 o 
   3   7  26     1488.26     1058.66    464.99 o 
 -27   1  27      190.03      -46.61    394.87 o 
 -25   1  27     1123.54     1205.80    408.17 o 
 -23   1  27      666.55      990.29    383.73 o 
 -21   1  27     2357.63     2807.54    427.79 o 
 -19   1  27      886.95     1446.08    507.09 o 
 -17   1  27      258.89      589.13    372.90 o 
 -15   1  27      850.29     1014.38    289.43 o 
 -13   1  27      836.78      692.22    224.02 o 
 -11   1  27      315.52      238.76    292.24 o 
  -9   1  27     1053.90     1163.94    175.35 o 
  -7   1  27     1927.42     2059.47    266.59 o 
  -5   1  27     1739.64     2030.50    200.30 o 
  -3   1  27      431.44      468.61    225.34 o 
  -1   1  27      537.04      312.87    223.32 o 
   1   1  27     1951.18     1993.99    313.99 o 
   3   1  27     6168.22     6277.80    324.21 o 
   5   1  27      505.35      577.87    272.14 o 
   7   1  27     1104.80     1708.89    348.29 o 
   9   1  27      866.00      766.85    242.46 o 
  11   1  27     2292.39     2276.22    368.30 o 
  13   1  27      418.81      346.03    454.81 o 
  15   1  27       36.71      431.20    333.61 o 
  17   1  27     2448.95     3884.43    548.70 o 
 -26   2  27     1374.79     1681.76    461.31 o 
 -24   2  27       71.24      184.55    367.65 o 
 -22   2  27     2653.95     2261.89    430.84 o 
 -20   2  27     3572.58     3797.84    450.33 o 
 -18   2  27     2383.00     1177.37    516.52 o 
 -16   2  27     1850.53     1729.32    364.93 o 
 -14   2  27     2857.77     3170.69    401.80 o 
 -12   2  27     5944.89     6011.43    474.98 o 
 -10   2  27     5427.29     5093.53    350.12 o 
  -8   2  27      356.68      428.50    225.84 o 
  -6   2  27     4156.53     4052.82    330.04 o 
  -4   2  27       11.38      128.68    220.44 o 
  -2   2  27    18156.35    18320.20    548.80 o 
   0   2  27      543.28      180.72    234.17 o 
   2   2  27      638.85      662.03    253.25 o 
   4   2  27     6193.70     6487.05    353.94 o 
   6   2  27     6993.60     8089.71    390.12 o 
   8   2  27        6.53      -70.72    223.96 o 
  10   2  27     1124.29     1007.55    253.24 o 
  12   2  27     3759.00     4224.52    356.06 o 
  14   2  27       88.04      -86.62    324.19 o 
  16   2  27      771.98      940.83    476.19 o 
  18   2  27     3070.11     3619.48    769.38 o 
 -25   3  27     1537.28     1870.26    697.32 o 
 -23   3  27     5410.63     6207.89    899.81 o 
 -21   3  27      499.83      450.34    554.61 o 
 -19   3  27      214.02      322.10    501.36 o 
 -17   3  27     3934.10     4208.94    479.42 o 
 -15   3  27      419.52      532.75    339.07 o 
 -13   3  27     2242.34     2294.56    672.85 o 
 -11   3  27     4942.92     4611.13    455.36 o 
  -9   3  27      929.68     1077.89    336.04 o 
  -7   3  27     3253.91     3017.68    410.10 o 
  -5   3  27     7573.22     7383.95    415.03 o 
  -3   3  27     3372.44     4064.94    337.76 o 
  -1   3  27      191.67      -59.82    249.43 o 
   1   3  27     9899.91     9561.99    463.76 o 
   3   3  27     4068.62     4494.05    373.12 o 
   5   3  27        6.60      254.82    226.72 o 
   7   3  27     3448.00     3082.42    321.74 o 
   9   3  27     6603.61     6857.07    506.17 o 
  11   3  27       26.06      323.50    258.93 o 
  13   3  27      584.72      748.70    285.47 o 
  15   3  27     2158.67     2160.59    373.88 o 
  17   3  27      159.91       65.66    662.67 o 
 -22   4  27     1156.24     1506.86    789.18 o 
 -20   4  27     1963.55     1914.20    458.15 o 
 -18   4  27       41.02     -291.13    291.13 o 
 -16   4  27      127.52      295.10    302.17 o 
 -14   4  27      273.34      130.31    406.41 o 
 -12   4  27     1048.25      652.11    363.22 o 
 -10   4  27        8.68     -262.96    312.73 o 
  -8   4  27     3596.08     3845.22    491.11 o 
  -6   4  27     8118.76     7721.91    545.01 o 
  -4   4  27        3.53      271.47    318.07 o 
  -2   4  27      235.54      570.98    259.71 o 
   0   4  27      194.30      323.48    271.02 o 
   2   4  27      203.61      139.88    270.80 o 
   4   4  27      222.38      340.82    252.58 o 
   6   4  27     1605.11     1545.43    288.55 o 
   8   4  27      865.47      874.44    287.28 o 
  10   4  27      502.94      616.22    289.97 o 
  12   4  27     2587.63     2905.17    376.52 o 
  14   4  27       12.00      314.67    463.75 o 
 -19   5  27      237.89       76.76    347.63 o 
 -17   5  27      164.82      282.81    346.76 o 
 -15   5  27       45.57       -0.14    313.73 o 
 -13   5  27        2.12     -302.97    302.97 o 
 -11   5  27        5.08     -115.43    362.48 o 
  -9   5  27       24.53      136.13    365.96 o 
  -7   5  27      359.50      270.92    358.92 o 
  -5   5  27     1338.24     1080.99    397.63 o 
  -3   5  27     1027.23      866.17    382.04 o 
  -1   5  27      589.58      480.05    372.55 o 
   1   5  27       52.93       32.97    322.95 o 
   3   5  27        5.55      179.69    263.80 o 
   5   5  27        5.40     -131.62    264.00 o 
   7   5  27       18.48       86.30    283.98 o 
   9   5  27        2.15      432.99    304.40 o 
  11   5  27        0.54      308.89    422.83 o 
 -16   6  27      766.53      825.55    391.82 o 
 -14   6  27      232.96      175.06    373.65 o 
 -12   6  27      155.34     -227.49    352.93 o 
 -10   6  27      126.17      152.98    419.90 o 
  -8   6  27     1004.07      998.99    438.35 o 
  -6   6  27     1164.47     1387.61    454.64 o 
  -4   6  27      614.29       52.35    507.37 o 
  -2   6  27     2154.58     1908.33    463.92 o 
   0   6  27      849.69      103.29    407.49 o 
   2   6  27      187.04       91.17    419.77 o 
   4   6  27      698.92      691.84    308.32 o 
   6   6  27      322.00      100.96    313.41 o 
   8   6  27      877.02      408.13    332.91 o 
  -9   7  27     1713.82      575.88    632.28 o 
  -7   7  27        7.99     -422.85    588.44 o 
  -5   7  27     2960.01     2565.09    737.96 o 
  -3   7  27      579.32      689.09    645.71 o 
  -1   7  27      166.51       88.05    591.43 o 
   1   7  27     1442.02     1476.51    582.14 o 
 -26   0  28     3280.84     3267.33    707.03 o 
 -24   0  28       41.78      268.98    514.22 o 
 -22   0  28     1409.73     1881.26    583.62 o 
 -20   0  28     4808.42     4432.94    702.37 o 
 -18   0  28     9778.10     9522.98    824.66 o 
 -16   0  28      105.66      329.41    371.94 o 
 -14   0  28     4317.74     3812.94    557.83 o 
 -12   0  28     3101.13     3034.91    494.03 o 
 -10   0  28     2322.88     2441.72    334.44 o 
  -8   0  28      621.10      739.99    274.43 o 
  -6   0  28     2979.90     3252.86    357.11 o 
  -4   0  28     1252.32     1419.43    291.01 o 
  -2   0  28      715.22      959.72    271.46 o 
   0   0  28     2018.06     2422.84    323.02 o 
   2   0  28      419.31      969.23    252.49 o 
   4   0  28      979.93     1062.02    443.59 o 
   6   0  28     2319.86     3168.50    632.19 o 
   8   0  28     5548.47     6601.80    758.50 o 
  12   0  28     9086.34    10654.52    913.27 o 
  14   0  28     4791.36     5582.09    807.66 o 
  16   0  28       43.69     1312.92    694.83 o 
 -25   1  28     2268.98     2320.95    465.76 o 
 -23   1  28     4700.59     4936.61    532.90 o 
 -21   1  28      501.14      831.19    346.03 o 
 -19   1  28     5050.41     4996.13    593.06 o 
 -17   1  28     1086.46     1150.61    334.20 o 
 -15   1  28     4212.32     4295.11    439.14 o 
 -13   1  28      765.44      820.18    237.70 o 
 -11   1  28     5278.71     5788.62    354.44 o 
  -9   1  28     3592.35     4026.51    271.38 o 
  -7   1  28       34.49      130.85    225.02 o 
  -5   1  28     1640.07     1548.91    270.14 o 
  -3   1  28    11113.18    11747.28    518.29 o 
  -1   1  28      170.77      366.32    389.18 o 
   1   1  28      632.74     1055.36    253.51 o 
   3   1  28    12296.58    11438.27    406.38 o 
   5   1  28     5778.63     6285.86    348.27 o 
   7   1  28     2448.05     2347.10    279.14 o 
   9   1  28      272.08      472.84    243.66 o 
  11   1  28     5666.43     5828.80    376.38 o 
  13   1  28      187.13      855.45    334.30 o 
  15   1  28     2267.63     4184.03    555.97 o 
  17   1  28      745.66     2434.96    743.06 o 
 -24   2  28      210.28      180.29    543.48 o 
 -22   2  28       23.29     -238.07    494.57 o 
 -20   2  28      133.19      392.93    481.63 o 
 -18   2  28     1582.79     1455.07    539.13 o 
 -16   2  28      143.29       18.11    389.63 o 
 -14   2  28      158.72      332.60    316.19 o 
 -12   2  28      463.12      304.30    622.37 o 
 -10   2  28     3583.40     3475.25    408.03 o 
  -8   2  28      140.71      124.32    282.64 o 
  -6   2  28     1042.16     1124.99    263.82 o 
  -4   2  28     1588.92     1408.07    273.42 o 
  -2   2  28        5.13      104.41    305.06 o 
   0   2  28       13.87      132.38    242.98 o 
   2   2  28      766.91      832.91    268.46 o 
   4   2  28       26.86      361.41    226.28 o 
   6   2  28      592.39      775.31    245.91 o 
   8   2  28      232.35      190.24    234.49 o 
  10   2  28       77.20      608.98    288.74 o 
  12   2  28     2221.45     2130.32    296.64 o 
  14   2  28     1000.42     1713.06    615.35 o 
  16   2  28      416.17      485.80    790.57 o 
 -23   3  28      281.12     1056.02    621.66 o 
 -21   3  28      750.69      364.60    561.27 o 
 -19   3  28       95.80      360.62    517.33 o 
 -17   3  28      137.45      -94.49    356.31 o 
 -15   3  28      703.00      124.87    456.84 o 
 -13   3  28      329.63       72.20    427.27 o 
 -11   3  28      614.08      666.40    338.77 o 
  -9   3  28     1295.89     1342.64    369.32 o 
  -7   3  28      448.48      286.49    316.98 o 
  -5   3  28      799.68      941.55    392.45 o 
  -3   3  28      671.24      413.24    248.95 o 
  -1   3  28      176.45      256.91    254.12 o 
   1   3  28      792.73      738.31    275.16 o 
   3   3  28      327.64      327.59    265.45 o 
   5   3  28      578.19      887.47    357.31 o 
   7   3  28      540.37      628.89    258.98 o 
   9   3  28      509.27      225.21    263.16 o 
  11   3  28      371.66      644.43    283.96 o 
  13   3  28      440.15      786.38    304.85 o 
  15   3  28      406.22      532.25    565.72 o 
 -22   4  28      625.01     1079.76    653.79 o 
 -20   4  28      630.63      649.79    566.38 o 
 -18   4  28     2796.22     2331.48    378.92 o 
 -16   4  28     1578.93     1079.59    409.61 o 
 -14   4  28     2757.02     2281.26    441.14 o 
 -12   4  28      926.08     1037.90    388.43 o 
 -10   4  28     1315.23     1017.49    386.39 o 
  -8   4  28     9139.98     8629.14    587.98 o 
  -6   4  28     4388.80     4102.28    475.99 o 
  -4   4  28     1304.50      758.49    352.83 o 
  -2   4  28      543.50      607.01    276.00 o 
   0   4  28     2973.64     3134.03    352.86 o 
   2   4  28       14.39      196.89    275.98 o 
   4   4  28       24.88      172.33    250.54 o 
   6   4  28     1802.84     2104.90    319.39 o 
   8   4  28     1388.49     1504.38    313.24 o 
  10   4  28       15.99      173.69    287.38 o 
  12   4  28      269.03      220.73    304.25 o 
  14   4  28     1300.89     1267.52    404.70 o 
 -19   5  28        5.08     -166.95    345.16 o 
 -17   5  28     1313.34     1275.87    376.42 o 
 -15   5  28     2368.39     2517.09    399.62 o 
 -13   5  28      983.29      333.41    406.47 o 
 -11   5  28     1861.52     1857.25   1063.19 o 
  -9   5  28     3570.30     3584.70    492.25 o 
  -7   5  28      305.90      235.00    384.50 o 
  -5   5  28      266.13     -340.02    340.02 o 
  -3   5  28     7787.34     7627.24    603.97 o 
  -1   5  28       63.27      159.63    380.20 o 
   1   5  28      145.90      336.03    310.49 o 
   3   5  28     1404.45     1445.41    327.99 o 
   5   5  28      299.28      474.85    289.40 o 
   7   5  28     2828.49     2780.06    503.84 o 
   9   5  28     1494.62     1629.23    341.74 o 
  11   5  28     1455.61     1843.43    428.29 o 
 -14   6  28     2630.18     1856.05    450.26 o 
 -12   6  28     1199.81      931.95    475.63 o 
 -10   6  28       26.97     -277.02    417.50 o 
  -8   6  28     4051.74     3786.58    543.54 o 
  -6   6  28     2611.04     1841.82    470.78 o 
  -4   6  28     1124.61      497.33    643.44 o 
  -2   6  28     1683.04      778.40    442.88 o 
   0   6  28     2408.45     1414.71    467.73 o 
   2   6  28       94.31      961.42    369.11 o 
   4   6  28      517.44      810.46    321.29 o 
   6   6  28     1076.49      233.34    331.12 o 
  -5   7  28      406.62      758.62    623.57 o 
  -3   7  28        6.25     1260.93    649.99 o 
 -25   1  29        1.62      564.87    433.06 o 
 -23   1  29      916.04     1175.52    392.90 o 
 -21   1  29     1456.09     1451.54    391.16 o 
 -19   1  29      195.19      -17.66    491.77 o 
 -17   1  29      194.10      281.78    290.89 o 
 -15   1  29     1900.66     1754.39    337.34 o 
 -13   1  29      281.80      310.23    218.50 o 
 -11   1  29       31.17       -6.74    242.27 o 
  -9   1  29      566.79      954.98    253.87 o 
  -7   1  29     2087.00     2461.14    309.20 o 
  -5   1  29     2089.28     2016.74    289.65 o 
  -3   1  29      430.36      970.67    252.25 o 
  -1   1  29     6488.02     6086.53    387.83 o 
   1   1  29      298.64      741.45    251.82 o 
   3   1  29       27.31      304.34    219.90 o 
   5   1  29     3555.76     3745.82    301.59 o 
   7   1  29       85.77      140.14    229.60 o 
   9   1  29       48.00      459.94    248.95 o 
  11   1  29     1614.98     1846.15    336.96 o 
  13   1  29      403.57      753.07    435.24 o 
  15   1  29      202.11     1230.96    477.93 o 
 -24   2  29     3362.60     2671.37    711.20 o 
 -22   2  29      495.19      486.21    550.54 o 
 -20   2  29     4361.89     3453.38    716.72 o 
 -18   2  29      976.91      582.64    509.73 o 
 -16   2  29     1504.15     1080.04    500.45 o 
 -14   2  29     3080.64     2984.93    423.21 o 
 -12   2  29     3786.71     3718.99    427.70 o 
 -10   2  29      937.58      836.82    333.05 o 
  -8   2  29      603.07      341.41    304.56 o 
  -6   2  29     8814.41     9577.85    602.06 o 
  -4   2  29      817.83     1291.43    279.48 o 
  -2   2  29       19.53      676.63    260.06 o 
   0   2  29     3746.40     3926.23    359.89 o 
   2   2  29     1225.65     1397.27    327.29 o 
   4   2  29      190.95      247.79    233.21 o 
   6   2  29     2325.29     2934.43    303.45 o 
   8   2  29     3066.11     3356.45    329.25 o 
  10   2  29     1159.46     1258.58    290.63 o 
  12   2  29     1221.84     1783.33    309.97 o 
  14   2  29     2216.58     2239.56    686.15 o 
  16   2  29      186.78     -498.93    498.93 o 
 -23   3  29     8285.22     7844.13    994.96 o 
 -21   3  29      344.06     -361.07    510.27 o 
 -19   3  29     1229.98     1602.84    589.94 o 
 -17   3  29     2148.40     1885.64    427.22 o 
 -15   3  29     2142.71     2112.01    521.85 o 
 -13   3  29      840.31     1178.75    377.95 o 
 -11   3  29     1176.07     1258.16    375.37 o 
  -9   3  29     5513.47     5281.57    686.29 o 
  -7   3  29       64.66     -116.96    371.17 o 
  -5   3  29      956.08      691.98    345.09 o 
  -3   3  29     9049.87     9388.24    460.66 o 
  -1   3  29     3227.87     3476.03    349.62 o 
   1   3  29      105.63      321.23    264.34 o 
   3   3  29     5335.02     4562.64    388.77 o 
   5   3  29     4609.40     4892.27    501.83 o 
   7   3  29       31.41     -185.03    247.33 o 
   9   3  29     1102.28     1180.19    346.18 o 
  11   3  29     3382.75     3861.79    376.74 o 
  13   3  29       13.74      362.26    337.54 o 
  15   3  29       82.43     -627.42    909.44 o 
 -20   4  29       12.69     -522.36    522.36 o 
 -18   4  29     2511.83     2053.30    470.88 o 
 -16   4  29      508.33      193.34    383.95 o 
 -14   4  29      352.64      598.88    397.97 o 
 -12   4  29      800.28      765.80    545.05 o 
 -10   4  29      122.87     -336.00    362.20 o 
  -8   4  29       47.76      319.76    356.50 o 
  -6   4  29       29.59      -66.36    339.43 o 
  -4   4  29     1814.95     1695.40    390.24 o 
  -2   4  29       31.13      118.27    269.34 o 
   0   4  29      407.21      300.31    318.42 o 
   2   4  29      615.20      449.76    298.31 o 
   4   4  29      893.73     1058.23    281.09 o 
   6   4  29      634.40     1153.86    346.79 o 
   8   4  29       32.71      198.03    440.90 o 
  10   4  29      588.01      912.02    326.88 o 
  12   4  29      667.41      616.08    383.75 o 
 -19   5  29      427.71      176.64    360.33 o 
 -17   5  29      105.32     -315.60    379.08 o 
 -15   5  29        7.17     -384.95    384.95 o 
 -13   5  29       22.06     -428.49    428.49 o 
 -11   5  29      129.47     -195.90    380.84 o 
  -9   5  29      649.22      319.25    392.67 o 
  -7   5  29     1074.25      682.63    422.56 o 
  -5   5  29     3131.68     2508.89    472.70 o 
  -3   5  29      753.24      608.92    393.40 o 
  -1   5  29      104.17      -19.75    380.09 o 
   1   5  29      233.49      293.23    324.60 o 
   3   5  29       17.37      225.22    285.30 o 
   5   5  29     1537.30     1331.58    317.83 o 
   7   5  29      825.54      562.36    316.47 o 
   9   5  29      335.92      133.16    319.34 o 
 -14   6  29      174.93       -9.62    588.73 o 
 -12   6  29      395.56     -404.18    404.18 o 
 -10   6  29      137.91     -265.48    423.35 o 
  -8   6  29       52.16      261.73    413.52 o 
  -6   6  29     4867.62     3105.71    856.97 o 
  -4   6  29       22.53      453.52    425.65 o 
  -2   6  29       47.83      534.76    452.58 o 
   0   6  29     1029.03      933.63    479.45 o 
   2   6  29     2671.47     2753.87    449.39 o 
   4   6  29       11.98      226.55    430.03 o 
   6   6  29     1312.87     1033.51    665.41 o 
 -24   0  30     2846.95     2866.70    704.29 o 
 -22   0  30      881.35      737.25    542.12 o 
 -20   0  30     7818.32     7921.68    844.71 o 
 -18   0  30     3697.84     4647.15    674.57 o 
 -16   0  30     4738.28     5243.17    669.93 o 
 -14   0  30     1179.58      987.72    433.56 o 
 -12   0  30     7763.16     6888.95    674.79 o 
 -10   0  30     6051.53     5940.07    457.02 o 
  -8   0  30      120.19      355.99    276.11 o 
  -6   0  30      723.46      505.19    330.37 o 
  -4   0  30     5659.58     5973.90    447.17 o 
  -2   0  30     2863.69     2922.64    353.82 o 
   0   0  30     2297.90     3182.30    366.46 o 
   2   0  30     1815.80     3316.85    652.44 o 
   4   0  30      796.74     1969.50    621.24 o 
   6   0  30     2801.23     3146.89    686.79 o 
   8   0  30      647.24     1484.50    603.83 o 
  10   0  30     5088.06     4440.74    742.42 o 
  12   0  30       30.36      286.58    587.04 o 
  14   0  30     3137.14     2970.52    747.31 o 
 -25   1  30     3761.84     4504.32   1023.59 o 
 -23   1  30     1278.66     1165.44    411.47 o 
 -21   1  30      649.98      877.87    367.32 o 
 -19   1  30     1101.60     1250.63    357.20 o 
 -17   1  30       95.65      111.58    281.90 o 
 -15   1  30     5627.55     5321.76    472.53 o 
 -13   1  30      434.64      751.96    322.92 o 
 -11   1  30      190.63       -4.87    285.44 o 
  -9   1  30     3829.51     3752.53    342.23 o 
  -7   1  30     1702.02     2402.23    431.45 o 
  -5   1  30      109.26      664.88    320.20 o 
  -3   1  30     3485.23     3882.99    359.68 o 
  -1   1  30     1106.09     1597.69    300.94 o 
   1   1  30     3462.07     3625.48    388.36 o 
   3   1  30       65.88      496.72    226.44 o 
   5   1  30     1503.94     2343.15    277.01 o 
   7   1  30      982.53     1388.39    264.55 o 
   9   1  30     1974.29     1931.84    299.08 o 
  11   1  30     2907.72     3242.59    501.80 o 
  13   1  30     2633.24     2940.94   1003.24 o 
 -24   2  30     1078.67     1226.79    670.81 o 
 -22   2  30       34.99      143.82    529.34 o 
 -20   2  30       50.16        3.73    501.33 o 
 -18   2  30      275.33      635.26    480.39 o 
 -16   2  30      313.65      579.45    450.99 o 
 -14   2  30      257.49      121.34    327.42 o 
 -12   2  30      768.98      611.60    340.90 o 
 -10   2  30       10.66       -2.77    306.72 o 
  -8   2  30     1222.34      931.09    361.85 o 
  -6   2  30      455.43      774.67    266.70 o 
  -4   2  30     1205.85     1666.18    293.88 o 
  -2   2  30        1.51      230.18    250.89 o 
   0   2  30      319.89      325.19    266.09 o 
   2   2  30       80.81      532.71    340.21 o 
   4   2  30      282.84      410.42    239.11 o 
   6   2  30       19.36      258.16    246.06 o 
   8   2  30       72.34      215.26    254.04 o 
  10   2  30     1386.17     1702.75    300.51 o 
  12   2  30     1026.83     1004.32    320.53 o 
  14   2  30       11.53      517.57    723.21 o 
 -23   3  30     2197.28     2459.02    741.25 o 
 -21   3  30       38.00      541.17    589.01 o 
 -19   3  30      673.29     1417.40    588.91 o 
 -17   3  30      221.39      561.38    504.90 o 
 -15   3  30     1495.78     1367.97    402.36 o 
 -13   3  30      149.84      110.50    348.38 o 
 -11   3  30       24.95     -143.45    327.75 o 
  -9   3  30        5.83     -309.63    309.63 o 
  -7   3  30     4309.53     3507.12    456.74 o 
  -5   3  30     3890.66     3049.29    445.31 o 
  -3   3  30      198.36      548.16    260.48 o 
  -1   3  30      160.19      615.13    277.26 o 
   1   3  30      230.36      250.85    279.71 o 
   3   3  30      115.62      110.92    236.53 o 
   5   3  30      304.56      442.28    254.00 o 
   7   3  30        5.01      238.34    258.70 o 
   9   3  30        0.21       53.83    272.42 o 
  11   3  30       76.65      214.63    290.67 o 
  13   3  30      286.23       92.84    353.56 o 
 -20   4  30      168.73      143.65    568.12 o 
 -18   4  30     1011.35       83.71    559.66 o 
 -16   4  30     3408.96     2779.99    664.52 o 
 -14   4  30      340.00      556.11    402.89 o 
 -12   4  30      462.04      336.09    388.64 o 
 -10   4  30     4680.66     5095.69    538.39 o 
  -8   4  30        3.23     -191.41    352.02 o 
  -6   4  30       40.21     -114.94    649.90 o 
  -4   4  30     2568.11     2806.47    642.21 o 
  -2   4  30      134.49      192.21    360.58 o 
   0   4  30       76.84      325.77    303.09 o 
   2   4  30     2273.85     1606.01    506.44 o 
   4   4  30     1805.07     1658.11    311.26 o 
   6   4  30      550.39      738.73    321.06 o 
   8   4  30     1225.66     1139.85    311.72 o 
  10   4  30      177.15      488.63    336.66 o 
  12   4  30      269.26      143.19    628.12 o 
 -17   5  30      278.19     -159.45    432.12 o 
 -15   5  30      603.05      466.92    527.16 o 
 -13   5  30     3162.49     3219.07    529.80 o 
 -11   5  30      158.87      631.02    428.53 o 
  -9   5  30     2850.07     2443.90    535.38 o 
  -7   5  30     2682.63     2355.89    804.42 o 
  -5   5  30      662.78      515.13    408.73 o 
  -3   5  30     1025.87     1452.34    457.78 o 
  -1   5  30     1262.39      716.44    470.20 o 
   1   5  30      227.71      134.14    321.71 o 
   3   5  30     1982.23     1802.28    332.76 o 
   5   5  30     2694.47     2622.77    365.25 o 
   7   5  30     1038.74     1259.23    339.80 o 
   9   5  30        6.87      492.71    657.27 o 
 -12   6  30      362.72     -371.97    558.39 o 
 -10   6  30      712.73      688.10    468.18 o 
  -8   6  30        1.51      314.61    424.23 o 
  -6   6  30      276.69     -745.05    986.73 o 
  -4   6  30     1495.66     1258.17    758.95 o 
  -2   6  30       50.38     -426.42    426.42 o 
   0   6  30      401.97      157.77    587.48 o 
   2   6  30      773.79      798.58    459.83 o 
   4   6  30      182.54     1213.32    641.36 o 
 -23   1  31      205.35      554.41    372.97 o 
 -21   1  31      206.21      106.12    335.27 o 
 -19   1  31     1390.93     1279.44    364.73 o 
 -17   1  31      186.91       32.28    418.08 o 
 -15   1  31      181.77     -195.21    397.22 o 
 -13   1  31     2300.07     2178.47    514.53 o 
 -11   1  31       59.03       41.71    300.38 o 
  -9   1  31      539.61      903.30    320.90 o 
  -7   1  31     5107.79     5350.79    755.08 o 
  -5   1  31       85.24      471.11    253.58 o 
  -3   1  31       18.81      431.86    405.70 o 
  -1   1  31     2187.42     2314.19    344.68 o 
   1   1  31     1239.95     1381.21    285.73 o 
   3   1  31     1479.22     1581.20    264.52 o 
   5   1  31      913.79     1052.42    293.43 o 
   7   1  31     4073.52     3946.84    537.04 o 
   9   1  31       40.99      766.23    430.19 o 
  11   1  31      302.78      969.91    527.34 o 
  13   1  31      678.17     1908.59    507.86 o 
 -22   2  31     1235.23     2069.82    649.27 o 
 -20   2  31      515.94      884.06    530.91 o 
 -18   2  31       82.09      524.08    513.56 o 
 -16   2  31     4913.55     4928.04    729.10 o 
 -14   2  31      359.72      489.03    409.27 o 
 -12   2  31      489.14      447.01    344.14 o 
 -10   2  31     6383.01     6522.27    529.21 o 
  -8   2  31       89.15      196.41    317.09 o 
  -6   2  31      985.75     1148.02    281.05 o 
  -4   2  31     2206.48     2693.45    336.12 o 
  -2   2  31     7093.04     7877.07    730.67 o 
   0   2  31        7.38       42.03    261.36 o 
   2   2  31     2530.62     2963.74    351.32 o 
   4   2  31     2513.14     3432.66    322.74 o 
   6   2  31       14.84       75.69    246.21 o 
   8   2  31       53.43      127.44    285.89 o 
  10   2  31     2372.26     2622.94    499.02 o 
  12   2  31      224.90      945.46    386.24 o 
  14   2  31      521.05       89.55    599.08 o 
 -21   3  31     1726.00     1659.90    661.29 o 
 -19   3  31      860.41      598.13    559.86 o 
 -17   3  31      656.23      378.48    511.30 o 
 -15   3  31     1325.53     1125.78    460.25 o 
 -13   3  31     1010.12      881.43    385.83 o 
 -11   3  31     2043.50     1920.65    432.81 o 
  -9   3  31     1052.22      991.57    391.76 o 
  -7   3  31     3791.16     3515.24    465.48 o 
  -5   3  31     1115.59     1146.95    393.09 o 
  -3   3  31     1141.66     1076.91    293.02 o 
  -1   3  31     4222.51     4106.66    383.96 o 
   1   3  31     1525.10     2279.77    343.82 o 
   3   3  31      145.48      486.90    258.60 o 
   5   3  31     2171.85     2879.33    384.97 o 
   7   3  31     1872.93     1897.56    311.33 o 
   9   3  31      243.35      333.56    293.86 o 
  11   3  31     1039.20     1272.59    325.79 o 
  13   3  31     1691.45      787.26    665.36 o 
 -20   4  31       89.27     -382.31    564.17 o 
 -18   4  31      776.59      788.44    585.70 o 
 -16   4  31     4596.89     4374.05    560.95 o 
 -14   4  31       30.30      118.99    402.99 o 
 -12   4  31       29.07      506.04    900.80 o 
 -10   4  31      491.74      295.61    389.13 o 
  -8   4  31     2241.41     1700.87    434.71 o 
  -6   4  31      269.45       -4.49    369.77 o 
  -4   4  31      202.77     -342.11    342.11 o 
  -2   4  31      646.26      136.22    365.08 o 
   0   4  31      132.42      623.00    305.50 o 
   2   4  31      817.04      640.45    323.49 o 
   4   4  31      233.56      757.54    287.99 o 
   6   4  31       27.01      167.01    290.42 o 
   8   4  31      132.92      158.64    298.49 o 
  10   4  31      348.33       59.10    432.12 o 
 -15   5  31      121.63     -165.41    439.09 o 
 -13   5  31       72.80      -42.21    432.89 o 
 -11   5  31      140.15       74.18    412.44 o 
  -9   5  31      272.84     -110.09    402.05 o 
  -7   5  31      476.33      257.85    404.41 o 
  -5   5  31        9.15     -313.92    375.68 o 
  -3   5  31        0.91     -374.76    374.76 o 
  -1   5  31       24.36     -176.94    495.36 o 
   1   5  31      179.79      -95.97    416.66 o 
   3   5  31      324.97      836.07    321.40 o 
   5   5  31       34.35       66.78    382.13 o 
   7   5  31      373.60      435.19    364.63 o 
 -10   6  31      292.54     -366.95    552.09 o 
  -8   6  31      213.23      422.25    611.90 o 
  -6   6  31      113.40     -348.43    558.68 o 
  -4   6  31     2442.36     2502.31    713.62 o 
  -2   6  31      451.90      518.79    638.41 o 
   0   6  31       21.24     -550.92    550.92 o 
 -22   0  32     1911.73     1561.27    582.44 o 
 -20   0  32      336.12      400.67    507.68 o 
 -18   0  32       75.78      598.27    457.37 o 
 -16   0  32     4795.87     5302.17    697.89 o 
 -14   0  32     5603.57     6516.89    715.99 o 
 -12   0  32      121.87     -136.42    350.61 o 
 -10   0  32     7691.68     8396.44    902.54 o 
  -8   0  32     6707.96     6874.19    499.28 o 
  -6   0  32       70.14      -11.92    518.71 o 
  -4   0  32      403.48     1484.42    598.60 o 
  -2   0  32     4208.94     3760.08    680.23 o 
   0   0  32       33.40      853.79    581.20 o 
   2   0  32     1633.87     1988.27    625.31 o 
   4   0  32     2682.49     2773.64    655.10 o 
   6   0  32     1271.11     3299.06    683.14 o 
   8   0  32      330.24     1814.78    648.63 o 
  10   0  32     1356.24     1695.64    655.53 o 
  12   0  32      717.01     1277.80    695.59 o 
 -23   1  32      840.13     1281.86    613.44 o 
 -21   1  32      158.31      180.63    517.64 o 
 -19   1  32     1437.85     1083.50    529.48 o 
 -17   1  32     1709.24     1344.57    530.00 o 
 -15   1  32        7.16       69.97    426.81 o 
 -13   1  32     1618.86     1404.94    484.68 o 
 -11   1  32      376.99      678.28    351.58 o 
  -9   1  32     5893.94     6164.92    509.70 o 
  -7   1  32     6021.51     6741.33    424.00 o 
  -5   1  32     1888.55     2292.69    318.76 o 
  -3   1  32     1868.35     1915.36    314.15 o 
  -1   1  32      310.80      235.56    363.02 o 
   1   1  32     2573.07     3222.50    348.35 o 
   3   1  32      308.85      495.63    241.14 o 
   5   1  32      384.03      575.83    293.39 o 
   7   1  32      422.97      798.76    443.91 o 
   9   1  32     1458.66     2560.72    486.87 o 
  11   1  32     1254.29     1881.02    487.99 o 
 -22   2  32      253.40      351.07    577.16 o 
 -20   2  32      180.90        7.15    529.36 o 
 -18   2  32       73.20      -27.33    486.66 o 
 -16   2  32     1362.71     1287.98    549.77 o 
 -14   2  32     2551.73     2262.95    435.11 o 
 -12   2  32      228.43     -182.99    677.58 o 
 -10   2  32     1094.30     1169.50    387.07 o 
  -8   2  32       41.31      205.93    338.84 o 
  -6   2  32      307.23     -106.78    319.52 o 
  -4   2  32      962.06     1464.72    303.95 o 
  -2   2  32        9.93      392.39    273.65 o 
   0   2  32      473.29      973.66    301.11 o 
   2   2  32      722.20     1032.94    261.02 o 
   4   2  32      445.38      476.91    251.93 o 
   6   2  32      326.93      725.32    263.95 o 
   8   2  32       63.11      362.88    272.19 o 
  10   2  32       13.54      209.70    431.27 o 
  12   2  32      114.78      -95.05    381.37 o 
 -21   3  32      808.03      829.89    618.15 o 
 -19   3  32       11.57     -462.03    462.03 o 
 -17   3  32      164.87       51.80    494.73 o 
 -15   3  32      424.09      391.65    397.18 o 
 -13   3  32      527.51     -217.18    437.95 o 
 -11   3  32       89.10     -232.79    355.02 o 
  -9   3  32        9.72     -201.35    345.12 o 
  -7   3  32      746.68      431.43    374.36 o 
  -5   3  32      250.57      432.39    365.29 o 
  -3   3  32      191.64     -138.54    384.34 o 
  -1   3  32        1.67       -7.80    279.85 o 
   1   3  32      466.00      743.64    311.44 o 
   3   3  32     1154.50     1056.93    280.95 o 
   5   3  32      169.71      128.64    264.03 o 
   7   3  32      427.51      480.03    289.25 o 
   9   3  32       17.27      345.27    303.25 o 
  11   3  32       51.82      -88.03    393.81 o 
 -18   4  32       81.00       53.44    577.88 o 
 -16   4  32      225.23      131.78    420.86 o 
 -14   4  32     1158.94      597.84    427.97 o 
 -12   4  32       58.72     -398.35    398.35 o 
 -10   4  32      313.62      216.39    415.23 o 
  -8   4  32     1958.94     1613.79    448.90 o 
  -6   4  32     3457.98     3414.98    515.12 o 
  -4   4  32      179.20      239.35    488.50 o 
  -2   4  32     1830.48     1413.94    447.19 o 
   0   4  32     1065.41     1175.19    395.35 o 
   2   4  32       65.68      -92.15    341.51 o 
   4   4  32      403.19      605.11    289.68 o 
   6   4  32     1782.54     1803.29    340.60 o 
   8   4  32      291.79       30.68    359.05 o 
 -15   5  32       41.66     -251.99    487.81 o 
 -13   5  32     1798.21      738.81    574.38 o 
 -11   5  32     1064.50     1356.85    479.62 o 
  -9   5  32      364.40      275.94    434.14 o 
  -7   5  32     1474.03     1173.64    597.87 o 
  -5   5  32      430.83       24.12    417.68 o 
  -3   5  32      108.84      223.91    438.55 o 
  -1   5  32      434.76      786.70    447.37 o 
   1   5  32     2171.99     1978.03    506.49 o 
   3   5  32      253.72      228.00    448.71 o 
   5   5  32      494.75      330.42    354.90 o 
 -21   1  33      818.02     1078.82    581.21 o 
 -19   1  33        7.31      139.65    487.04 o 
 -17   1  33      654.12      574.74    504.03 o 
 -15   1  33      266.10     -381.67    399.12 o 
 -13   1  33       58.54      -20.92    403.89 o 
 -11   1  33     1936.06     2285.88    392.17 o 
  -9   1  33       15.29       66.28    355.27 o 
  -7   1  33      328.82      604.39    279.27 o 
  -5   1  33     1123.38     1573.85    304.44 o 
  -3   1  33     3783.53     4205.27    384.30 o 
  -1   1  33      694.69      778.74    288.12 o 
   1   1  33      470.67      556.78    284.97 o 
   3   1  33      996.93     2186.10    456.72 o 
   5   1  33      720.35     1856.89    468.30 o 
   7   1  33     1633.51     2816.04    495.14 o 
   9   1  33      503.40     1361.23    477.24 o 
  11   1  33     2894.04     3785.91    548.13 o 
 -20   2  33     2152.03     2339.07    678.95 o 
 -18   2  33     1749.65     1664.21    601.64 o 
 -16   2  33      878.42     1158.92    540.78 o 
 -14   2  33     1063.46     1747.91    543.37 o 
 -12   2  33      777.60      845.88    384.57 o 
 -10   2  33      251.93      439.82    362.47 o 
  -8   2  33     4944.03     4526.51    497.27 o 
  -6   2  33      326.81      896.28    362.71 o 
  -4   2  33      691.66      962.58    300.97 o 
  -2   2  33     2147.39     2196.27    414.39 o 
   0   2  33     5786.38     5430.04    429.36 o 
   2   2  33      225.26     1132.32    492.36 o 
   4   2  33     1494.90     1905.01    294.34 o 
   6   2  33     4641.11     5041.79    387.17 o 
   8   2  33      482.01      411.25    286.37 o 
  10   2  33       18.66      674.48    352.01 o 
 -19   3  33      301.74       74.89    533.50 o 
 -17   3  33     1580.50     1626.30    635.74 o 
 -15   3  33       48.85     -199.99    465.85 o 
 -13   3  33       12.55     -264.86    368.10 o 
 -11   3  33     3389.05     3200.65    495.94 o 
  -9   3  33      415.49      693.89    389.91 o 
  -7   3  33        6.71     -197.35    688.42 o 
  -5   3  33     1184.88     1727.39    620.24 o 
  -3   3  33     1855.75     1844.25    439.17 o 
  -1   3  33      235.77      674.43    322.10 o 
   1   3  33     1172.23     1655.46    335.71 o 
   3   3  33     1377.76     1880.34    310.01 o 
   5   3  33       13.42     -168.03    270.80 o 
   7   3  33     1401.19     1447.01    318.99 o 
   9   3  33     1169.11     1388.77    669.32 o 
 -16   4  33       23.21      -13.68    435.03 o 
 -14   4  33     2240.95     1590.69    604.01 o 
 -12   4  33      557.64     -405.62    405.62 o 
 -10   4  33      587.59      161.06    401.84 o 
  -8   4  33     2479.19     2037.90    478.06 o 
  -6   4  33     1070.67     1389.07    441.48 o 
  -4   4  33       50.62      -77.67    402.33 o 
  -2   4  33      104.45      423.69    409.39 o 
   0   4  33     1976.64     1588.78    364.21 o 
   2   4  33       61.74      103.94    296.29 o 
   4   4  33     1038.16     1587.36    343.17 o 
   6   4  33      931.66     1620.51    377.65 o 
 -13   5  33        0.05     -378.26    427.84 o 
 -11   5  33       13.25     -330.48    439.60 o 
  -9   5  33      563.77      371.38    440.64 o 
  -7   5  33      752.94       50.49    430.16 o 
  -5   5  33        1.22      369.38    450.73 o 
  -3   5  33       84.25     -267.56    435.35 o 
  -1   5  33      323.74      497.19    447.52 o 
   1   5  33      217.46     -158.34    580.83 o 
   3   5  33      842.52     1333.13    382.23 o 
 -22   0  34      729.09      634.27    551.35 o 
 -20   0  34     8765.11     7870.83    883.41 o 
 -18   0  34      750.63     1342.89    550.25 o 
 -16   0  34      964.35      898.11    491.62 o 
 -14   0  34      328.77      412.19    441.49 o 
  -8   0  34     5781.01     5691.80    752.78 o 
  -6   0  34      945.84     2566.57    644.23 o 
  -4   0  34     3182.99     4525.22    726.51 o 
  -2   0  34       75.13      846.93    596.48 o 
   0   0  34     1674.08     2551.51    677.05 o 
   2   0  34     1804.52     2147.13    675.23 o 
   4   0  34     1822.04     3346.01    717.99 o 
   6   0  34     5147.66     6307.95    845.26 o 
   8   0  34       40.88      902.26    637.93 o 
  10   0  34       16.03      756.40    615.46 o 
 -21   1  34      208.68      544.93    535.50 o 
 -19   1  34      234.82      584.36    523.81 o 
 -17   1  34     1576.97     1236.00    538.76 o 
 -15   1  34     1219.21     1635.29    552.69 o 
 -13   1  34       69.22      247.16    418.79 o 
 -11   1  34     1663.12     1936.45    406.59 o 
  -9   1  34     4470.92     4857.57    680.37 o 
  -7   1  34      907.71     1567.15    487.10 o 
  -5   1  34      390.82      473.62    288.56 o 
  -3   1  34     2065.90     2644.90    340.90 o 
  -1   1  34       87.07      608.71    439.53 o 
   1   1  34     1360.83     2460.04    522.71 o 
   3   1  34      682.04     1471.97    542.24 o 
   5   1  34     1106.78     1737.70    478.74 o 
   7   1  34       71.06     1264.44    470.90 o 
   9   1  34     3282.37     4112.46    546.19 o 
 -20   2  34      324.13     -250.96    521.20 o 
 -18   2  34      292.97     -237.78    503.36 o 
 -16   2  34      764.76      668.42    528.41 o 
 -14   2  34       29.20      574.33    487.07 o 
 -12   2  34       15.23      137.59    368.52 o 
 -10   2  34      186.48     -206.92    355.27 o 
  -8   2  34      471.50      592.98    370.19 o 
  -6   2  34      348.76      494.25    359.28 o 
  -4   2  34     1223.71     1570.96    551.37 o 
  -2   2  34        2.24      359.01    514.07 o 
   0   2  34     1463.50     1769.37    346.31 o 
   2   2  34       36.26      904.61    307.28 o 
   4   2  34        2.88      298.84    293.71 o 
   6   2  34     2072.74     2362.50    336.77 o 
   8   2  34     1390.19     1967.74    473.60 o 
 -19   3  34      138.67      717.99    597.56 o 
 -17   3  34     2254.12     2520.82    673.47 o 
 -15   3  34      628.23      311.33    548.05 o 
 -13   3  34      373.81      -88.58    390.35 o 
 -11   3  34       18.67     -371.30    371.30 o 
  -9   3  34       34.34      -53.48    372.53 o 
  -7   3  34        1.63       33.46    378.42 o 
  -5   3  34      209.13      119.51    377.37 o 
  -3   3  34     1153.14      969.19    424.14 o 
  -1   3  34       43.89      473.04    303.60 o 
   1   3  34      121.94      723.30    317.30 o 
   3   3  34      139.52      569.59    279.61 o 
   5   3  34       15.91      763.56    311.94 o 
   7   3  34       15.47      293.39    328.11 o 
 -16   4  34       95.65     -674.48   1065.91 o 
 -14   4  34     4523.42     3381.52    560.86 o 
 -12   4  34     1708.13     1197.40    474.84 o 
 -10   4  34      599.80      -97.69    406.90 o 
  -8   4  34     1052.61     1188.83    446.16 o 
  -6   4  34     2455.60     2812.00    510.84 o 
  -4   4  34      163.62      131.04    419.84 o 
  -2   4  34       77.83      223.30    423.96 o 
   0   4  34      906.15      512.61    446.38 o 
   2   4  34     1250.82     1433.92    318.11 o 
   4   4  34      160.08      801.40    412.14 o 
   6   4  34      344.95      696.45    633.81 o 
  -9   5  34     2831.05     2649.73    738.43 o 
  -7   5  34      111.44      251.90    584.71 o 
  -5   5  34      224.67     -381.95    542.19 o 
  -3   5  34     1097.61      900.59    627.81 o 
  -1   5  34     1075.06      969.81    636.51 o 
 -19   1  35      543.85      699.97    564.75 o 
 -17   1  35        4.04      213.90    478.60 o 
 -15   1  35     1254.59     1353.74    547.10 o 
 -13   1  35     1999.07     1831.14    553.82 o 
 -11   1  35      509.79      859.35    496.76 o 
  -9   1  35      164.52      189.35    346.64 o 
  -7   1  35     2245.53     2451.70    421.02 o 
  -5   1  35      624.97     1228.34    411.65 o 
  -3   1  35      158.07      850.52    428.25 o 
  -1   1  35     1891.49     2666.44    496.17 o 
   1   1  35        1.32      268.99    425.12 o 
   3   1  35      524.45     1264.18    471.32 o 
   5   1  35      560.34     2008.50    503.68 o 
   7   1  35     1114.76     1530.64    474.11 o 
 -18   2  35      606.93     1061.94    571.07 o 
 -16   2  35      378.05      252.06    490.07 o 
 -14   2  35       66.53      485.88    493.88 o 
 -12   2  35     3522.08     3083.52    496.36 o 
 -10   2  35      644.44      619.54    399.50 o 
  -8   2  35       85.86       49.74    357.39 o 
  -6   2  35     1818.77     1418.95    412.01 o 
  -4   2  35      834.14     1298.49    428.51 o 
  -2   2  35       32.13      594.66    422.55 o 
   0   2  35     1188.21     1574.03    345.58 o 
   2   2  35     2462.19     3149.34    345.47 o 
   4   2  35      773.09     1078.66    290.27 o 
   6   2  35     2387.43     3260.50    610.16 o 
 -17   3  35       27.36     -477.92    537.70 o 
 -15   3  35     2641.78     2448.13    673.18 o 
 -13   3  35       31.16      205.59    413.35 o 
 -11   3  35      235.24     -262.47    402.00 o 
  -9   3  35     1085.14     1446.52    451.98 o 
  -7   3  35      388.76      437.88    394.93 o 
  -5   3  35       60.78      -31.64    384.88 o 
  -3   3  35      206.69      253.04    385.88 o 
  -1   3  35     2142.86     2411.70    377.56 o 
   1   3  35      360.31      544.91    327.20 o 
   3   3  35      294.60      732.14    390.52 o 
   5   3  35      712.01      374.07    375.38 o 
   7   3  35       72.97      526.43    600.94 o 
 -14   4  35       23.36     -203.96    449.89 o 
 -12   4  35      291.77      414.24    457.03 o 
 -10   4  35       10.42      249.21    435.38 o 
  -8   4  35       54.93       32.41    416.87 o 
  -6   4  35     2168.34     2261.77    510.95 o 
  -4   4  35     1491.36     1431.14    475.71 o 
  -2   4  35        0.83      642.26   1298.73 o 
   0   4  35     1371.50     1247.47    677.13 o 
   2   4  35      572.01     1097.01    358.76 o 
   4   4  35     2692.61     3031.54    818.80 o 
  -8   0  36     1229.65     1620.09    651.67 o 
  -6   0  36     3219.82     4581.28    749.10 o 
  -4   0  36     3296.70     5054.36    805.73 o 
  -2   0  36     1145.79     2681.06    709.00 o 
   0   0  36      239.73     1092.67    671.51 o 
   2   0  36      645.30      807.79    642.50 o 
   4   0  36     4679.00     5605.69    856.43 o 
   6   0  36     1257.39     2113.99    698.28 o 
 -19   1  36      356.43      114.61    514.24 o 
 -17   1  36        5.94       87.46    501.35 o 
 -15   1  36     1064.28      923.07    537.48 o 
 -13   1  36     3696.61     3885.22    664.57 o 
 -11   1  36       31.54     -418.98    418.98 o 
  -9   1  36       16.04     -132.35    348.76 o 
  -7   1  36       87.91      164.29    380.09 o 
  -5   1  36      351.40      885.79    434.96 o 
  -3   1  36       20.84      498.05    435.89 o 
  -1   1  36      974.11     1701.67    482.31 o 
   1   1  36       27.53      917.63    456.43 o 
   3   1  36      182.10     1021.48    470.65 o 
   5   1  36     1384.42     2829.30    521.69 o 
 -18   2  36       14.66     -497.89    497.89 o 
 -16   2  36        4.59      171.53    521.48 o 
 -14   2  36       77.09      -99.70    497.75 o 
 -12   2  36      160.14       72.69    404.09 o 
 -10   2  36     1309.51     1079.19    409.98 o 
  -8   2  36      269.47      147.27    368.76 o 
  -6   2  36      283.53      655.32    594.07 o 
  -4   2  36     3042.43     3578.09    497.63 o 
  -2   2  36       61.33      775.47    328.48 o 
   0   2  36        1.35      225.69    453.85 o 
   2   2  36     1606.41     2668.62    342.31 o 
   4   2  36      985.19     1333.55    364.47 o 
   6   2  36     1709.15     3390.44    741.25 o 
 -15   3  36       28.78      814.62    608.57 o 
 -13   3  36       23.35     -200.10    425.15 o 
 -11   3  36       81.92      195.82    413.07 o 
  -9   3  36     2110.18     1736.94    474.65 o 
  -7   3  36     4789.93     3446.62    528.94 o 
  -5   3  36      607.31     -205.98    383.38 o 
  -3   3  36       48.65     -389.09    389.09 o 
  -1   3  36      176.37      456.35    424.52 o 
   1   3  36      100.92      665.87    296.12 o 
   3   3  36        2.18      280.43    380.97 o 
   5   3  36       69.02      394.50    583.57 o 
 -10   4  36     1600.17     1563.63    510.62 o 
  -8   4  36      117.46      231.87    436.60 o 
  -6   4  36      324.35       19.11    438.52 o 
  -4   4  36     1326.14     1474.20    509.98 o 
  -2   4  36      228.98      -19.04    542.44 o 
   0   4  36       10.91     -301.27    521.06 o 
 -17   1  37      274.92     1057.37    561.91 o 
 -15   1  37       24.23      270.74    506.98 o 
 -13   1  37     1583.09     1252.40    546.41 o 
 -11   1  37      812.64     1492.92    539.51 o 
  -9   1  37       20.16      602.29    657.90 o 
  -7   1  37      441.21      592.67    656.72 o 
  -5   1  37      261.88     1423.13    452.95 o 
  -3   1  37       28.79      691.86    445.13 o 
  -1   1  37      829.80     1419.43    481.31 o 
   1   1  37     1862.15     2632.72    520.03 o 
   3   1  37      141.18     1227.45    472.90 o 
   5   1  37      328.07     1344.86    677.70 o 
 -16   2  37     1324.22     1437.54    622.18 o 
 -14   2  37       76.60       72.09    537.42 o 
 -12   2  37       77.56     -386.86    499.11 o 
 -10   2  37      348.83      741.47    409.88 o 
  -8   2  37     1238.30      577.67    401.41 o 
  -6   2  37       24.41      139.83    431.58 o 
  -4   2  37     2963.57     3465.13    492.92 o 
  -2   2  37     2233.01     2551.68    381.73 o 
   0   2  37       13.90      191.09    326.19 o 
   2   2  37       88.07      381.62    457.88 o 
   4   2  37      674.98     1928.75    675.88 o 
 -13   3  37      900.31     1359.45    484.87 o 
 -11   3  37      701.21      649.79    438.28 o 
  -9   3  37       12.35      449.76    436.70 o 
  -7   3  37      961.29      728.49    424.02 o 
  -5   3  37       39.23     -221.07    551.19 o 
  -3   3  37        0.43     -231.27    411.10 o 
  -1   3  37      459.05      632.83    444.12 o 
   1   3  37     1014.50     1593.80    512.41 o 
   3   3  37       49.97      566.36    555.11 o 
  -6   0  38       14.80     2098.39    687.94 o 
  -4   0  38       11.22     1279.31    669.77 o 
  -2   0  38      563.43     1943.19    707.78 o 
   0   0  38     1503.76     1592.07    687.46 o 
   2   0  38      411.97     2032.98    697.62 o 
  -9   1  38        7.46     1030.01    676.52 o 
  -7   1  38      692.31     1365.15    695.86 o 
  -5   1  38     3318.13     4754.32    563.90 o 
  -3   1  38      595.08     2574.12    508.13 o 
  -1   1  38       53.72     1320.59    530.46 o 
   1   1  38     1222.40     2719.93    560.36 o 
   3   1  38      318.27     1368.48    689.50 o 
 -14   2  38      280.64      747.57    574.65 o 
 -12   2  38       12.90      182.64    516.68 o 
 -10   2  38       94.10      517.06    464.11 o 
  -8   2  38        4.94      227.36    401.72 o 
  -6   2  38       40.96     -232.18    390.72 o 
  -4   2  38      214.17      388.17    408.95 o 
  -2   2  38      349.31     1156.47    462.17 o 
   0   2  38       64.64     1342.77    479.26 o 
   2   2  38      240.23     1630.08    632.82 o 
  -9   3  38      170.61       27.45    425.43 o 
  -7   3  38       83.97      817.85    446.25 o 
  -5   3  38        4.58     -342.64    401.38 o 
  -3   3  38      510.69       54.88    529.60 o 
  -7   1  39      443.69     1339.83    702.51 o 
  -5   1  39      322.17     1191.47    720.46 o 
  -3   1  39      478.11     1936.32    567.05 o 
  -1   1  39       60.58     1069.64    480.98 o 
   1   1  39     1097.88     2118.44    702.38 o 
 -10   2  39       14.54      223.20    414.79 o 
  -8   2  39      207.10      591.25    663.22 o 
  -6   2  39      329.79      272.54    405.01 o 
  -4   2  39      186.40      622.23    717.33 o 
  -6   0  40     1035.82     2449.96    747.41 o 
  -4   0  40     1748.14     3897.60    805.05 o 
  -2   0  40       58.36     1559.12    695.94 o 
  -7   1  40      266.40      739.96    718.32 o 
  -5   1  40      218.02      886.15    700.35 o 
  -3   1  40       36.41     1812.11    496.62 o 
                                                 
